# Supplementary material for: MaHPIC malaria systems biology data from Plasmodium cynomolgi sporozoite longitudinal infections in macaques
Source: Sci Data. 2022 Nov 24;9:722. doi: 10.1038/s41597-022-01755-y (PMC9700667; doi:10.1038/s41597-022-01755-y)
Supplement: Supplementary file 1 — Supplementary Table 1 [file 41597_2022_1755_MOESM1_ESM.xlsx]

## Sheet: Supplementary Table 1
Experiment ID	Data Type	Sample Summary	Sample Type	Collection Frequency	Subject ID	# Samples	Repository	Accession #	Repository URL
E13	Clinical	E13 Clinical CBC Panel Results	Whole blood	Daily	RCs13	93	PlasmoDB	10.25739/h4ej-7691	https://doi.org/10.25739/h4ej-7691
E13	Clinical	E13 Clinical CBC Panel Results	Whole blood	Daily	RTi13	94	PlasmoDB	10.25739/h4ej-7691	https://doi.org/10.25739/h4ej-7691
E13	Clinical	E13 Clinical CBC Panel Results	Whole blood	Daily	RUn13	93	PlasmoDB	10.25739/h4ej-7691	https://doi.org/10.25739/h4ej-7691
E13	Clinical	E13 Clinical CBC Panel Results	Whole blood	Daily	RWr13	94	PlasmoDB	10.25739/h4ej-7691	https://doi.org/10.25739/h4ej-7691
E13	Clinical	E13 Clinical CBC Panel Results	Whole blood	Daily	RZe13	94	PlasmoDB	10.25739/h4ej-7691	https://doi.org/10.25739/h4ej-7691
E13	Clinical	E13 Clinical CBC Panel Results	Whole blood	TimePoint	RCs13	7	PlasmoDB	10.25739/h4ej-7691	https://doi.org/10.25739/h4ej-7691
E13	Clinical	E13 Clinical CBC Panel Results	Whole blood	TimePoint	RTi13	7	PlasmoDB	10.25739/h4ej-7691	https://doi.org/10.25739/h4ej-7691
E13	Clinical	E13 Clinical CBC Panel Results	Whole blood	TimePoint	RUn13	7	PlasmoDB	10.25739/h4ej-7691	https://doi.org/10.25739/h4ej-7691
E13	Clinical	E13 Clinical CBC Panel Results	Whole blood	TimePoint	RWr13	7	PlasmoDB	10.25739/h4ej-7691	https://doi.org/10.25739/h4ej-7691
E13	Clinical	E13 Clinical CBC Panel Results	Whole blood	TimePoint	RZe13	7	PlasmoDB	10.25739/h4ej-7691	https://doi.org/10.25739/h4ej-7691
E13	Clinical	E13 Clinical MPSS Panel	Whole blood	Daily	RCs13	93	PlasmoDB	10.25739/h4ej-7691	https://doi.org/10.25739/h4ej-7691
E13	Clinical	E13 Clinical MPSS Panel	Whole blood	Daily	RTi13	94	PlasmoDB	10.25739/h4ej-7691	https://doi.org/10.25739/h4ej-7691
E13	Clinical	E13 Clinical MPSS Panel	Whole blood	Daily	RUn13	93	PlasmoDB	10.25739/h4ej-7691	https://doi.org/10.25739/h4ej-7691
E13	Clinical	E13 Clinical MPSS Panel	Whole blood	Daily	RWr13	94	PlasmoDB	10.25739/h4ej-7691	https://doi.org/10.25739/h4ej-7691
E13	Clinical	E13 Clinical MPSS Panel	Whole blood	Daily	RZe13	94	PlasmoDB	10.25739/h4ej-7691	https://doi.org/10.25739/h4ej-7691
E13	Clinical	E13 Clinical MPSS Panel	Whole blood	TimePoint	RCs13	7	PlasmoDB	10.25739/h4ej-7691	https://doi.org/10.25739/h4ej-7691
E13	Clinical	E13 Clinical MPSS Panel	Whole blood	TimePoint	RTi13	7	PlasmoDB	10.25739/h4ej-7691	https://doi.org/10.25739/h4ej-7691
E13	Clinical	E13 Clinical MPSS Panel	Whole blood	TimePoint	RUn13	7	PlasmoDB	10.25739/h4ej-7691	https://doi.org/10.25739/h4ej-7691
E13	Clinical	E13 Clinical MPSS Panel	Whole blood	TimePoint	RWr13	7	PlasmoDB	10.25739/h4ej-7691	https://doi.org/10.25739/h4ej-7691
E13	Clinical	E13 Clinical MPSS Panel	Whole blood	TimePoint	RZe13	7	PlasmoDB	10.25739/h4ej-7691	https://doi.org/10.25739/h4ej-7691
E13	Clinical	E13 Clinical Reticulocytes Panel Results	Whole blood	Daily	RCs13	93	PlasmoDB	10.25739/h4ej-7691	https://doi.org/10.25739/h4ej-7691
E13	Clinical	E13 Clinical Reticulocytes Panel Results	Whole blood	Daily	RTi13	94	PlasmoDB	10.25739/h4ej-7691	https://doi.org/10.25739/h4ej-7691
E13	Clinical	E13 Clinical Reticulocytes Panel Results	Whole blood	Daily	RUn13	93	PlasmoDB	10.25739/h4ej-7691	https://doi.org/10.25739/h4ej-7691
E13	Clinical	E13 Clinical Reticulocytes Panel Results	Whole blood	Daily	RWr13	94	PlasmoDB	10.25739/h4ej-7691	https://doi.org/10.25739/h4ej-7691
E13	Clinical	E13 Clinical Reticulocytes Panel Results	Whole blood	Daily	RZe13	94	PlasmoDB	10.25739/h4ej-7691	https://doi.org/10.25739/h4ej-7691
E13	Clinical	E13 Clinical Reticulocytes Panel Results	Whole blood	TimePoint	RCs13	7	PlasmoDB	10.25739/h4ej-7691	https://doi.org/10.25739/h4ej-7691
E13	Clinical	E13 Clinical Reticulocytes Panel Results	Whole blood	TimePoint	RTi13	7	PlasmoDB	10.25739/h4ej-7691	https://doi.org/10.25739/h4ej-7691
E13	Clinical	E13 Clinical Reticulocytes Panel Results	Whole blood	TimePoint	RUn13	7	PlasmoDB	10.25739/h4ej-7691	https://doi.org/10.25739/h4ej-7691
E13	Clinical	E13 Clinical Reticulocytes Panel Results	Whole blood	TimePoint	RWr13	7	PlasmoDB	10.25739/h4ej-7691	https://doi.org/10.25739/h4ej-7691
E13	Clinical	E13 Clinical Reticulocytes Panel Results	Whole blood	TimePoint	RZe13	7	PlasmoDB	10.25739/h4ej-7691	https://doi.org/10.25739/h4ej-7691
E13	Functional Genomics	FXGN E13 Bone Marrow libsize_normalized gene expression results	RNA from Bone Marrow	TimePoint	RCs13	7	GEO	GSE94273	https://identifiers.org/geo:GSE94273
E13	Functional Genomics	FXGN E13 Bone Marrow libsize_normalized gene expression results	RNA from Bone Marrow	TimePoint	RTi13	7	GEO	GSE94273	https://identifiers.org/geo:GSE94273
E13	Functional Genomics	FXGN E13 Bone Marrow libsize_normalized gene expression results	RNA from Bone Marrow	TimePoint	RUn13	7	GEO	GSE94273	https://identifiers.org/geo:GSE94273
E13	Functional Genomics	FXGN E13 Bone Marrow libsize_normalized gene expression results	RNA from Bone Marrow	TimePoint	RWr13	7	GEO	GSE94273	https://identifiers.org/geo:GSE94273
E13	Functional Genomics	FXGN E13 Bone Marrow libsize_normalized gene expression results	RNA from Bone Marrow	TimePoint	RZe13	7	GEO	GSE94273	https://identifiers.org/geo:GSE94273
E13	Functional Genomics	FXGN E13 Whole Blood libsize_normalized gene expression results	RNA from Whole blood	TimePoint	RCs13	7	GEO	GSE58340	https://identifiers.org/geo:GSE58340
E13	Functional Genomics	FXGN E13 Whole Blood libsize_normalized gene expression results	RNA from Whole blood	TimePoint	RTi13	7	GEO	GSE58340	https://identifiers.org/geo:GSE58340
E13	Functional Genomics	FXGN E13 Whole Blood libsize_normalized gene expression results	RNA from Whole blood	TimePoint	RUn13	7	GEO	GSE58340	https://identifiers.org/geo:GSE58340
E13	Functional Genomics	FXGN E13 Whole Blood libsize_normalized gene expression results	RNA from Whole blood	TimePoint	RWr13	7	GEO	GSE58340	https://identifiers.org/geo:GSE58340
E13	Functional Genomics	FXGN E13 Whole Blood libsize_normalized gene expression results	RNA from Whole blood	TimePoint	RZe13	7	GEO	GSE58340	https://identifiers.org/geo:GSE58340
E13	Functional Genomics	FXGN E13 Bone Marrow raw gene expression results	RNA from Bone Marrow	TimePoint	RCs13	7	GEO	GSE94273	https://identifiers.org/geo:GSE94273
E13	Functional Genomics	FXGN E13 Bone Marrow raw gene expression results	RNA from Bone Marrow	TimePoint	RTi13	7	GEO	GSE94273	https://identifiers.org/geo:GSE94273
E13	Functional Genomics	FXGN E13 Bone Marrow raw gene expression results	RNA from Bone Marrow	TimePoint	RUn13	7	GEO	GSE94273	https://identifiers.org/geo:GSE94273
E13	Functional Genomics	FXGN E13 Bone Marrow raw gene expression results	RNA from Bone Marrow	TimePoint	RWr13	7	GEO	GSE94273	https://identifiers.org/geo:GSE94273
E13	Functional Genomics	FXGN E13 Bone Marrow raw gene expression results	RNA from Bone Marrow	TimePoint	RZe13	7	GEO	GSE94273	https://identifiers.org/geo:GSE94273
E13	Functional Genomics	FXGN E13 Whole Blood raw gene expression results	RNA from Whole blood	TimePoint	RCs13	7	GEO	GSE58340	https://identifiers.org/geo:GSE58340
E13	Functional Genomics	FXGN E13 Whole Blood raw gene expression results	RNA from Whole blood	TimePoint	RTi13	7	GEO	GSE58340	https://identifiers.org/geo:GSE58340
E13	Functional Genomics	FXGN E13 Whole Blood raw gene expression results	RNA from Whole blood	TimePoint	RUn13	7	GEO	GSE58340	https://identifiers.org/geo:GSE58340
E13	Functional Genomics	FXGN E13 Whole Blood raw gene expression results	RNA from Whole blood	TimePoint	RWr13	7	GEO	GSE58340	https://identifiers.org/geo:GSE58340
E13	Functional Genomics	FXGN E13 Whole Blood raw gene expression results	RNA from Whole blood	TimePoint	RZe13	7	GEO	GSE58340	https://identifiers.org/geo:GSE58340
E13	Metabolomics	E13 raw untargeted metabolomics results from ae+ column	Plasma from Whole blood	TimePoint	RCs13	5	Metabolomics Workbench	PR000384	https://dx.doi.org/10.21228/M8DP41
E13	Metabolomics	E13 raw untargeted metabolomics results from ae+ column	Plasma from Whole blood	TimePoint	RTi13	5	Metabolomics Workbench	PR000384	https://dx.doi.org/10.21228/M8DP41
E13	Metabolomics	E13 raw untargeted metabolomics results from ae+ column	Plasma from Whole blood	TimePoint	RUn13	5	Metabolomics Workbench	PR000384	https://dx.doi.org/10.21228/M8DP41
E13	Metabolomics	E13 raw untargeted metabolomics results from ae+ column	Plasma from Whole blood	TimePoint	RWr13	5	Metabolomics Workbench	PR000384	https://dx.doi.org/10.21228/M8DP41
E13	Metabolomics	E13 raw untargeted metabolomics results from ae+ column	Plasma from Whole blood	TimePoint	RZe13	5	Metabolomics Workbench	PR000384	https://dx.doi.org/10.21228/M8DP41
E13	Metabolomics	E13 raw untargeted metabolomics results from ae+ column	Plasma from Whole blood	N/A	REe6	1	Metabolomics Workbench	PR000384	https://dx.doi.org/10.21228/M8DP41
E13	Metabolomics	E13 raw untargeted metabolomics results from c18+ column	Plasma from Whole blood	TimePoint	RCs13	5	Metabolomics Workbench	PR000384	https://dx.doi.org/10.21228/M8DP41
E13	Metabolomics	E13 raw untargeted metabolomics results from c18+ column	Plasma from Whole blood	TimePoint	RTi13	5	Metabolomics Workbench	PR000384	https://dx.doi.org/10.21228/M8DP41
E13	Metabolomics	E13 raw untargeted metabolomics results from c18+ column	Plasma from Whole blood	TimePoint	RUn13	5	Metabolomics Workbench	PR000384	https://dx.doi.org/10.21228/M8DP41
E13	Metabolomics	E13 raw untargeted metabolomics results from c18+ column	Plasma from Whole blood	TimePoint	RWr13	5	Metabolomics Workbench	PR000384	https://dx.doi.org/10.21228/M8DP41
E13	Metabolomics	E13 raw untargeted metabolomics results from c18+ column	Plasma from Whole blood	TimePoint	RZe13	5	Metabolomics Workbench	PR000384	https://dx.doi.org/10.21228/M8DP41
E13	Metabolomics	E13 raw untargeted metabolomics results from c18+ column	Plasma from Whole blood	N/A	REe6	1	Metabolomics Workbench	PR000384	https://dx.doi.org/10.21228/M8DP41
E13	Lipidomics	E13 time point samples quantitative analysis of Sphingo Lipids	Whole blood	TimePoint	RCs13	4	MaSSIVE	MSV000080636	https://doi.org/doi:10.25345/C5DG9G
E13	Lipidomics	E13 time point samples quantitative analysis of Sphingo Lipids	Whole blood	TimePoint	RTi13	4	MaSSIVE	MSV000080636	https://doi.org/doi:10.25345/C5DG9G
E13	Lipidomics	E13 time point samples quantitative analysis of Sphingo Lipids	Whole blood	TimePoint	RUn13	4	MaSSIVE	MSV000080636	https://doi.org/doi:10.25345/C5DG9G
E13	Lipidomics	E13 time point samples quantitative analysis of Sphingo Lipids	Whole blood	TimePoint	RWr13	4	MaSSIVE	MSV000080636	https://doi.org/doi:10.25345/C5DG9G
E13	Lipidomics	E13 time point samples quantitative analysis of Sphingo Lipids	Whole blood	TimePoint	RZe13	4	MaSSIVE	MSV000080636	https://doi.org/doi:10.25345/C5DG9G
