# Supplementary material for: MaHPIC malaria systems biology data from Plasmodium cynomolgi sporozoite longitudinal infections in macaques
Source: Sci Data. 2022 Nov 24;9:722. doi: 10.1038/s41597-022-01755-y (PMC9700667; doi:10.1038/s41597-022-01755-y)
Supplement: Supplementary file 2 — Supplementary Table 2 [file 41597_2022_1755_MOESM2_ESM.xlsx]

## Sheet: Supplementary Table 2
Experiment ID	Data Type	Sample Summary	Sample Type	Collection Frequency	Subject ID	# Samples	Repository	Accession #	Repository URL
E04	Clinical	E04 Clinical CBC Panel Results	Whole blood	Daily	RFa14	94	PlasmoDB	10.25739/40y5-ce29	https://doi.org/10.25739/40y5-ce29
E04	Clinical	E04 Clinical CBC Panel Results	Whole blood	Daily	RFv13	21	PlasmoDB	10.25739/40y5-ce29	https://doi.org/10.25739/40y5-ce29
E04	Clinical	E04 Clinical CBC Panel Results	Whole blood	Daily	RIc14	94	PlasmoDB	10.25739/40y5-ce29	https://doi.org/10.25739/40y5-ce29
E04	Clinical	E04 Clinical CBC Panel Results	Whole blood	Daily	RMe14	94	PlasmoDB	10.25739/40y5-ce29	https://doi.org/10.25739/40y5-ce29
E04	Clinical	E04 Clinical CBC Panel Results	Whole blood	Daily	RSb14	94	PlasmoDB	10.25739/40y5-ce29	https://doi.org/10.25739/40y5-ce29
E04	Clinical	E04 Clinical CBC Panel Results	Whole blood	TimePoint	RFa14	7	PlasmoDB	10.25739/40y5-ce29	https://doi.org/10.25739/40y5-ce29
E04	Clinical	E04 Clinical CBC Panel Results	Whole blood	TimePoint	RFv13	3	PlasmoDB	10.25739/40y5-ce29	https://doi.org/10.25739/40y5-ce29
E04	Clinical	E04 Clinical CBC Panel Results	Whole blood	TimePoint	RIc14	7	PlasmoDB	10.25739/40y5-ce29	https://doi.org/10.25739/40y5-ce29
E04	Clinical	E04 Clinical CBC Panel Results	Whole blood	TimePoint	RMe14	7	PlasmoDB	10.25739/40y5-ce29	https://doi.org/10.25739/40y5-ce29
E04	Clinical	E04 Clinical CBC Panel Results	Whole blood	TimePoint	RSb14	7	PlasmoDB	10.25739/40y5-ce29	https://doi.org/10.25739/40y5-ce29
E04	Clinical	E04 Clinical MPSS Panel	Whole blood	Daily	RFa14	94	PlasmoDB	10.25739/40y5-ce29	https://doi.org/10.25739/40y5-ce29
E04	Clinical	E04 Clinical MPSS Panel	Whole blood	Daily	RFv13	21	PlasmoDB	10.25739/40y5-ce29	https://doi.org/10.25739/40y5-ce29
E04	Clinical	E04 Clinical MPSS Panel	Whole blood	Daily	RIc14	94	PlasmoDB	10.25739/40y5-ce29	https://doi.org/10.25739/40y5-ce29
E04	Clinical	E04 Clinical MPSS Panel	Whole blood	Daily	RMe14	94	PlasmoDB	10.25739/40y5-ce29	https://doi.org/10.25739/40y5-ce29
E04	Clinical	E04 Clinical MPSS Panel	Whole blood	Daily	RSb14	94	PlasmoDB	10.25739/40y5-ce29	https://doi.org/10.25739/40y5-ce29
E04	Clinical	E04 Clinical MPSS Panel	Whole blood	TimePoint	RFa14	7	PlasmoDB	10.25739/40y5-ce29	https://doi.org/10.25739/40y5-ce29
E04	Clinical	E04 Clinical MPSS Panel	Whole blood	TimePoint	RFv13	3	PlasmoDB	10.25739/40y5-ce29	https://doi.org/10.25739/40y5-ce29
E04	Clinical	E04 Clinical MPSS Panel	Whole blood	TimePoint	RIc14	7	PlasmoDB	10.25739/40y5-ce29	https://doi.org/10.25739/40y5-ce29
E04	Clinical	E04 Clinical MPSS Panel	Whole blood	TimePoint	RMe14	7	PlasmoDB	10.25739/40y5-ce29	https://doi.org/10.25739/40y5-ce29
E04	Clinical	E04 Clinical Reticulocytes Panel Results	Whole blood	TimePoint	RSb14	7	PlasmoDB	10.25739/40y5-ce29	https://doi.org/10.25739/40y5-ce29
E04	Clinical	E04 Clinical Reticulocytes Panel Results	Whole blood	Daily	RFa14	94	PlasmoDB	10.25739/40y5-ce29	https://doi.org/10.25739/40y5-ce29
E04	Clinical	E04 Clinical Reticulocytes Panel Results	Whole blood	Daily	RFv13	21	PlasmoDB	10.25739/40y5-ce29	https://doi.org/10.25739/40y5-ce29
E04	Clinical	E04 Clinical Reticulocytes Panel Results	Whole blood	Daily	RIc14	94	PlasmoDB	10.25739/40y5-ce29	https://doi.org/10.25739/40y5-ce29
E04	Clinical	E04 Clinical Reticulocytes Panel Results	Whole blood	Daily	RMe14	94	PlasmoDB	10.25739/40y5-ce29	https://doi.org/10.25739/40y5-ce29
E04	Clinical	E04 Clinical Reticulocytes Panel Results	Whole blood	Daily	RSb14	94	PlasmoDB	10.25739/40y5-ce29	https://doi.org/10.25739/40y5-ce29
E04	Clinical	E04 Clinical Reticulocytes Panel Results	Whole blood	TimePoint	RFa14	7	PlasmoDB	10.25739/40y5-ce29	https://doi.org/10.25739/40y5-ce29
E04	Clinical	E04 Clinical Reticulocytes Panel Results	Whole blood	TimePoint	RFv13	3	PlasmoDB	10.25739/40y5-ce29	https://doi.org/10.25739/40y5-ce29
E04	Clinical	E04 Clinical Reticulocytes Panel Results	Whole blood	TimePoint	RIc14	7	PlasmoDB	10.25739/40y5-ce29	https://doi.org/10.25739/40y5-ce29
E04	Clinical	E04 Clinical Reticulocytes Panel Results	Whole blood	TimePoint	RMe14	7	PlasmoDB	10.25739/40y5-ce29	https://doi.org/10.25739/40y5-ce29
E04	Clinical	E04 Clinical Parasitemia Panel Results	Whole blood	TimePoint	RSb14	7	PlasmoDB	10.25739/40y5-ce29	https://doi.org/10.25739/40y5-ce29
E04	Clinical	E04 Clinical Parasitemia Panel Results	Whole blood	Daily	RFa14	94	PlasmoDB	10.25739/40y5-ce29	https://doi.org/10.25739/40y5-ce29
E04	Clinical	E04 Clinical Parasitemia Panel Results	Whole blood	Daily	RFv13	21	PlasmoDB	10.25739/40y5-ce29	https://doi.org/10.25739/40y5-ce29
E04	Clinical	E04 Clinical Parasitemia Panel Results	Whole blood	Daily	RIc14	94	PlasmoDB	10.25739/40y5-ce29	https://doi.org/10.25739/40y5-ce29
E04	Clinical	E04 Clinical Parasitemia Panel Results	Whole blood	Daily	RMe14	94	PlasmoDB	10.25739/40y5-ce29	https://doi.org/10.25739/40y5-ce29
E04	Clinical	E04 Clinical Parasitemia Panel Results	Whole blood	Daily	RSb14	94	PlasmoDB	10.25739/40y5-ce29	https://doi.org/10.25739/40y5-ce29
E04	Clinical	E04 Clinical Parasitemia Panel Results	Whole blood	TimePoint	RFa14	7	PlasmoDB	10.25739/40y5-ce29	https://doi.org/10.25739/40y5-ce29
E04	Clinical	E04 Clinical Parasitemia Panel Results	Whole blood	TimePoint	RFv13	3	PlasmoDB	10.25739/40y5-ce29	https://doi.org/10.25739/40y5-ce29
E04	Clinical	E04 Clinical Parasitemia Panel Results	Whole blood	TimePoint	RIc14	7	PlasmoDB	10.25739/40y5-ce29	https://doi.org/10.25739/40y5-ce29
E04	Clinical	E04 Clinical Parasitemia Panel Results	Whole blood	TimePoint	RMe14	7	PlasmoDB	10.25739/40y5-ce29	https://doi.org/10.25739/40y5-ce29
E04	Clinical	E04 Clinical Parasitemia Panel Results	Whole blood	TimePoint	RSb14	7	PlasmoDB	10.25739/40y5-ce29	https://doi.org/10.25739/40y5-ce29
E04	Functional Genomics	FXGN E04 Whole Blood libsize_normalized gene expression results	RNA from Whole blood	TimePoint	RFa14	7	GEO	GSE99486	https://identifiers.org/geo:GSE99486
E04	Functional Genomics	FXGN E04 Whole Blood libsize_normalized gene expression results	RNA from Whole blood	TimePoint	RFv13	3	GEO	GSE99486	https://identifiers.org/geo:GSE99486
E04	Functional Genomics	FXGN E04 Whole Blood libsize_normalized gene expression results	RNA from Whole blood	TimePoint	RIc14	7	GEO	GSE99486	https://identifiers.org/geo:GSE99486
E04	Functional Genomics	FXGN E04 Whole Blood libsize_normalized gene expression results	RNA from Whole blood	TimePoint	RMe14	7	GEO	GSE99486	https://identifiers.org/geo:GSE99486
E04	Functional Genomics	FXGN E04 Whole Blood libsize_normalized gene expression results	RNA from Whole blood	TimePoint	RSb14	7	GEO	GSE99486	https://identifiers.org/geo:GSE99486
E04	Functional Genomics	FXGN E04 Whole Blood libsize_normalized gene expression results	RNA from Whole blood	N/A	CF97	1	GEO	GSE99486	https://identifiers.org/geo:GSE99486
E04	Functional Genomics	FXGN E04 Bone Marrow libsize_normalized gene expression results	RNA from Bone Marrow	TimePoint	RFa14	7	GEO	GSE94273	https://identifiers.org/geo:GSE94273
E04	Functional Genomics	FXGN E04 Bone Marrow libsize_normalized gene expression results	RNA from Bone Marrow	TimePoint	RFv13	3	GEO	GSE94273	https://identifiers.org/geo:GSE94273
E04	Functional Genomics	FXGN E04 Bone Marrow libsize_normalized gene expression results	RNA from Bone Marrow	TimePoint	RIc14	7	GEO	GSE94273	https://identifiers.org/geo:GSE94273
E04	Functional Genomics	FXGN E04 Bone Marrow libsize_normalized gene expression results	RNA from Bone Marrow	TimePoint	RMe14	7	GEO	GSE94273	https://identifiers.org/geo:GSE94273
E04	Functional Genomics	FXGN E04 Bone Marrow libsize_normalized gene expression results	RNA from Bone Marrow	TimePoint	RSb14	7	GEO	GSE94273	https://identifiers.org/geo:GSE94273
E04R	Functional Genomics	FXGN E04 Whole Blood raw gene expression results - Yerkes Genomics Core Pipeline (Bosinger)	RNA from Whole blood	TimePoint	RFa14	7	GEO	GSE103507	https://identifiers.org/geo:GSE103507
E04R	Functional Genomics	FXGN E04 Whole Blood raw gene expression results - Yerkes Genomics Core Pipeline (Bosinger)	RNA from Whole blood	TimePoint	RFv13	3	GEO	GSE103507	https://identifiers.org/geo:GSE103507
E04R	Functional Genomics	FXGN E04 Whole Blood raw gene expression results - Yerkes Genomics Core Pipeline (Bosinger)	RNA from Whole blood	TimePoint	RIc14	7	GEO	GSE103507	https://identifiers.org/geo:GSE103507
E04R	Functional Genomics	FXGN E04 Whole Blood raw gene expression results - Yerkes Genomics Core Pipeline (Bosinger)	RNA from Whole blood	TimePoint	RMe14	7	GEO	GSE103507	https://identifiers.org/geo:GSE103507
E04R	Functional Genomics	FXGN E04 Whole Blood raw gene expression results - Yerkes Genomics Core Pipeline (Bosinger)	RNA from Whole blood	TimePoint	RSb14	7	GEO	GSE103507	https://identifiers.org/geo:GSE103507
E04R	Functional Genomics	FXGN E04 Whole Blood raw gene expression results - Yerkes Genomics Core Pipeline (Bosinger)	RNA from Whole blood	N/A	CF97	1	GEO	GSE103507	https://identifiers.org/geo:GSE103507
E04R	Functional Genomics	FXGN E04 Whole Blood raw gene expression results - Yerkes Genomics Core Pipeline (Bosinger)	RNA from Whole blood	N/A	REe6	1	GEO	GSE103507	https://identifiers.org/geo:GSE103507
E04R	Functional Genomics	FXGN E04R Whole blood deseq2 normalized gene expression - Yerkes Genomics Core Pipeline (Bosinger)	RNA from Whole blood	TimePoint	RFa14	7	GEO	GSE103507	https://identifiers.org/geo:GSE103507
E04R	Functional Genomics	FXGN E04R Whole blood deseq2 normalized gene expression - Yerkes Genomics Core Pipeline (Bosinger)	RNA from Whole blood	TimePoint	RFv13	3	GEO	GSE103507	https://identifiers.org/geo:GSE103507
E04R	Functional Genomics	FXGN E04R Whole blood deseq2 normalized gene expression - Yerkes Genomics Core Pipeline (Bosinger)	RNA from Whole blood	TimePoint	RIc14	7	GEO	GSE103507	https://identifiers.org/geo:GSE103507
E04R	Functional Genomics	FXGN E04R Whole blood deseq2 normalized gene expression - Yerkes Genomics Core Pipeline (Bosinger)	RNA from Whole blood	TimePoint	RMe14	7	GEO	GSE103507	https://identifiers.org/geo:GSE103507
E04R	Functional Genomics	FXGN E04R Whole blood deseq2 normalized gene expression - Yerkes Genomics Core Pipeline (Bosinger)	RNA from Whole blood	TimePoint	RSb14	7	GEO	GSE103507	https://identifiers.org/geo:GSE103507
E04R	Functional Genomics	FXGN E04R Whole blood deseq2 normalized gene expression - Yerkes Genomics Core Pipeline (Bosinger)	RNA from Whole blood	N/A	CF97	1	GEO	GSE103507	https://identifiers.org/geo:GSE103507
E04R	Functional Genomics	FXGN E04R Whole blood deseq2 normalized gene expression - Yerkes Genomics Core Pipeline (Bosinger)	RNA from Whole blood	N/A	REe6	1	GEO	GSE103507	https://identifiers.org/geo:GSE103507
E04	Immunology	E04 BM Panel E Adaptive- Leukocyte and Reticulocyte Dynamics in the Bone Marrow	Bone Marrow	TimePoint	RFa14	7	ImmPort	SDY1015	https://doi.org/10.21430/M3DLU018LB
E04	Immunology	E04 BM Panel E Adaptive- Leukocyte and Reticulocyte Dynamics in the Bone Marrow	Bone Marrow	TimePoint	RFv13	3	ImmPort	SDY1015	https://doi.org/10.21430/M3DLU018LB
E04	Immunology	E04 BM Panel E Adaptive- Leukocyte and Reticulocyte Dynamics in the Bone Marrow	Bone Marrow	TimePoint	RIc14	7	ImmPort	SDY1015	https://doi.org/10.21430/M3DLU018LB
E04	Immunology	E04 BM Panel E Adaptive- Leukocyte and Reticulocyte Dynamics in the Bone Marrow	Bone Marrow	TimePoint	RMe14	7	ImmPort	SDY1015	https://doi.org/10.21430/M3DLU018LB
E04	Immunology	E04 BM Panel E Adaptive- Leukocyte and Reticulocyte Dynamics in the Bone Marrow	Bone Marrow	TimePoint	RSb14	7	ImmPort	SDY1015	https://doi.org/10.21430/M3DLU018LB
E04	Immunology	E04 WB Panel B Adaptive - Activation – Proliferation – Apoptosis of Lymphocytes	Whole blood	TimePoint	RFa14	7	ImmPort	SDY1015	https://doi.org/10.21430/M3DLU018LB
E04	Immunology	E04 WB Panel B Adaptive - Activation – Proliferation – Apoptosis of Lymphocytes	Whole blood	TimePoint	RFv13	3	ImmPort	SDY1015	https://doi.org/10.21430/M3DLU018LB
E04	Immunology	E04 WB Panel B Adaptive - Activation – Proliferation – Apoptosis of Lymphocytes	Whole blood	TimePoint	RIc14	7	ImmPort	SDY1015	https://doi.org/10.21430/M3DLU018LB
E04	Immunology	E04 WB Panel B Adaptive - Activation – Proliferation – Apoptosis of Lymphocytes	Whole blood	TimePoint	RMe14	7	ImmPort	SDY1015	https://doi.org/10.21430/M3DLU018LB
E04	Immunology	E04 WB Panel B Adaptive - Activation – Proliferation – Apoptosis of Lymphocytes	Whole blood	TimePoint	RSb14	7	ImmPort	SDY1015	https://doi.org/10.21430/M3DLU018LB
E04	Immunology	E04 PL Panel X Innate - Platelet Activation Status after Bacterial Stimulation	Blood Platelet from Whole blood	TimePoint	RFa14	7	ImmPort	SDY1015	https://doi.org/10.21430/M3DLU018LB
E04	Immunology	E04 PL Panel X Innate - Platelet Activation Status after Bacterial Stimulation	Blood Platelet from Whole blood	TimePoint	RFv13	3	ImmPort	SDY1015	https://doi.org/10.21430/M3DLU018LB
E04	Immunology	E04 PL Panel X Innate - Platelet Activation Status after Bacterial Stimulation	Blood Platelet from Whole blood	TimePoint	RIc14	7	ImmPort	SDY1015	https://doi.org/10.21430/M3DLU018LB
E04	Immunology	E04 PL Panel X Innate - Platelet Activation Status after Bacterial Stimulation	Blood Platelet from Whole blood	TimePoint	RMe14	7	ImmPort	SDY1015	https://doi.org/10.21430/M3DLU018LB
E04	Immunology	E04 PL Panel X Innate - Platelet Activation Status after Bacterial Stimulation	Blood Platelet from Whole blood	TimePoint	RSb14	7	ImmPort	SDY1015	https://doi.org/10.21430/M3DLU018LB
E04	Immunology	E04 PL Panel Y Innate - Platelet Activation Status after PMA Stimulation	Blood Platelet from Whole blood	TimePoint	RFa14	7	ImmPort	SDY1015	https://doi.org/10.21430/M3DLU018LB
E04	Immunology	E04 PL Panel Y Innate - Platelet Activation Status after PMA Stimulation	Blood Platelet from Whole blood	TimePoint	RFv13	3	ImmPort	SDY1015	https://doi.org/10.21430/M3DLU018LB
E04	Immunology	E04 PL Panel Y Innate - Platelet Activation Status after PMA Stimulation	Blood Platelet from Whole blood	TimePoint	RIc14	7	ImmPort	SDY1015	https://doi.org/10.21430/M3DLU018LB
E04	Immunology	E04 PL Panel Y Innate - Platelet Activation Status after PMA Stimulation	Blood Platelet from Whole blood	TimePoint	RMe14	7	ImmPort	SDY1015	https://doi.org/10.21430/M3DLU018LB
E04	Immunology	E04 PL Panel Y Innate - Platelet Activation Status after PMA Stimulation	Blood Platelet from Whole blood	TimePoint	RSb14	7	ImmPort	SDY1015	https://doi.org/10.21430/M3DLU018LB
E04	Immunology	E04 WB Panel A Adaptive - Identification and Phenotyping of Lymphocyte Subsets	Whole blood	TimePoint	RFa14	7	ImmPort	SDY1015	https://doi.org/10.21430/M3DLU018LB
E04	Immunology	E04 WB Panel A Adaptive - Identification and Phenotyping of Lymphocyte Subsets	Whole blood	TimePoint	RFv13	3	ImmPort	SDY1015	https://doi.org/10.21430/M3DLU018LB
E04	Immunology	E04 WB Panel A Adaptive - Identification and Phenotyping of Lymphocyte Subsets	Whole blood	TimePoint	RIc14	7	ImmPort	SDY1015	https://doi.org/10.21430/M3DLU018LB
E04	Immunology	E04 WB Panel A Adaptive - Identification and Phenotyping of Lymphocyte Subsets	Whole blood	TimePoint	RMe14	7	ImmPort	SDY1015	https://doi.org/10.21430/M3DLU018LB
E04	Immunology	E04 WB Panel A Adaptive - Identification and Phenotyping of Lymphocyte Subsets	Whole blood	TimePoint	RSb14	7	ImmPort	SDY1015	https://doi.org/10.21430/M3DLU018LB
E04	Immunology	E04 WB Panel C Adaptive - Monocyte and Dendritic Cell Subset Phenotpying and Co-stimulatory Ability	Whole blood	TimePoint	RFa14	7	ImmPort	SDY1015	https://doi.org/10.21430/M3DLU018LB
E04	Immunology	E04 WB Panel C Adaptive - Monocyte and Dendritic Cell Subset Phenotpying and Co-stimulatory Ability	Whole blood	TimePoint	RFv13	3	ImmPort	SDY1015	https://doi.org/10.21430/M3DLU018LB
E04	Immunology	E04 WB Panel C Adaptive - Monocyte and Dendritic Cell Subset Phenotpying and Co-stimulatory Ability	Whole blood	TimePoint	RIc14	7	ImmPort	SDY1015	https://doi.org/10.21430/M3DLU018LB
E04	Immunology	E04 WB Panel C Adaptive - Monocyte and Dendritic Cell Subset Phenotpying and Co-stimulatory Ability	Whole blood	TimePoint	RMe14	7	ImmPort	SDY1015	https://doi.org/10.21430/M3DLU018LB
E04	Immunology	E04 WB Panel C Adaptive - Monocyte and Dendritic Cell Subset Phenotpying and Co-stimulatory Ability	Whole blood	TimePoint	RSb14	7	ImmPort	SDY1015	https://doi.org/10.21430/M3DLU018LB
E04	Immunology	E04 WB Panel Z Innate - Neutrophil and Monocyte Activation Status	Whole blood	Daily	RFa14	4	ImmPort	SDY1015	https://doi.org/10.21430/M3DLU018LB
E04	Immunology	E04 WB Panel Z Innate - Neutrophil and Monocyte Activation Status	Whole blood	Daily	RFv13	4	ImmPort	SDY1015	https://doi.org/10.21430/M3DLU018LB
E04	Immunology	E04 WB Panel Z Innate - Neutrophil and Monocyte Activation Status	Whole blood	Daily	RIc14	4	ImmPort	SDY1015	https://doi.org/10.21430/M3DLU018LB
E04	Immunology	E04 WB Panel Z Innate - Neutrophil and Monocyte Activation Status	Whole blood	Daily	RMe14	4	ImmPort	SDY1015	https://doi.org/10.21430/M3DLU018LB
E04	Immunology	E04 WB Panel Z Innate - Neutrophil and Monocyte Activation Status	Whole blood	Daily	RSb14	4	ImmPort	SDY1015	https://doi.org/10.21430/M3DLU018LB
E04	Immunology	E04 WB Panel Z Innate - Neutrophil and Monocyte Activation Status	Whole blood	TimePoint	RFa14	7	ImmPort	SDY1015	https://doi.org/10.21430/M3DLU018LB
E04	Immunology	E04 WB Panel Z Innate - Neutrophil and Monocyte Activation Status	Whole blood	TimePoint	RFv13	3	ImmPort	SDY1015	https://doi.org/10.21430/M3DLU018LB
E04	Immunology	E04 WB Panel Z Innate - Neutrophil and Monocyte Activation Status	Whole blood	TimePoint	RIc14	7	ImmPort	SDY1015	https://doi.org/10.21430/M3DLU018LB
E04	Immunology	E04 WB Panel Z Innate - Neutrophil and Monocyte Activation Status	Whole blood	TimePoint	RMe14	7	ImmPort	SDY1015	https://doi.org/10.21430/M3DLU018LB
E04	Immunology	E04 WB Panel Z Innate - Neutrophil and Monocyte Activation Status	Whole blood	TimePoint	RSb14	7	ImmPort	SDY1015	https://doi.org/10.21430/M3DLU018LB
E04	Immunology	E04 WB Panel D Adaptive - Monocyte and Dendritic Cell Subset Phenotpying and Co-stimulatory Ability (Isotype Control for Co-stimulatory Molecules)	Whole blood	TimePoint	RFa14	7	ImmPort	SDY1015	https://doi.org/10.21430/M3DLU018LB
E04	Immunology	E04 WB Panel D Adaptive - Monocyte and Dendritic Cell Subset Phenotpying and Co-stimulatory Ability (Isotype Control for Co-stimulatory Molecules)	Whole blood	TimePoint	RFv13	3	ImmPort	SDY1015	https://doi.org/10.21430/M3DLU018LB
E04	Immunology	E04 WB Panel D Adaptive - Monocyte and Dendritic Cell Subset Phenotpying and Co-stimulatory Ability (Isotype Control for Co-stimulatory Molecules)	Whole blood	TimePoint	RIc14	7	ImmPort	SDY1015	https://doi.org/10.21430/M3DLU018LB
E04	Immunology	E04 WB Panel D Adaptive - Monocyte and Dendritic Cell Subset Phenotpying and Co-stimulatory Ability (Isotype Control for Co-stimulatory Molecules)	Whole blood	TimePoint	RMe14	7	ImmPort	SDY1015	https://doi.org/10.21430/M3DLU018LB
E04	Immunology	E04 WB Panel D Adaptive - Monocyte and Dendritic Cell Subset Phenotpying and Co-stimulatory Ability (Isotype Control for Co-stimulatory Molecules)	Whole blood	TimePoint	RSb14	7	ImmPort	SDY1015	https://doi.org/10.21430/M3DLU018LB
E04	Immunology	E04 WB Panel Y Innate - Neutrophil and Monocyte Activation Status after Stimulation with PMA	Whole blood	TimePoint	RFa14	7	ImmPort	SDY1015	https://doi.org/10.21430/M3DLU018LB
E04	Immunology	E04 WB Panel Y Innate - Neutrophil and Monocyte Activation Status after Stimulation with PMA	Whole blood	TimePoint	RFv13	3	ImmPort	SDY1015	https://doi.org/10.21430/M3DLU018LB
E04	Immunology	E04 WB Panel Y Innate - Neutrophil and Monocyte Activation Status after Stimulation with PMA	Whole blood	TimePoint	RIc14	7	ImmPort	SDY1015	https://doi.org/10.21430/M3DLU018LB
E04	Immunology	E04 WB Panel Y Innate - Neutrophil and Monocyte Activation Status after Stimulation with PMA	Whole blood	TimePoint	RMe14	7	ImmPort	SDY1015	https://doi.org/10.21430/M3DLU018LB
E04	Immunology	E04 WB Panel Y Innate - Neutrophil and Monocyte Activation Status after Stimulation with PMA	Whole blood	TimePoint	RSb14	7	ImmPort	SDY1015	https://doi.org/10.21430/M3DLU018LB
E04	Immunology	E04 PL Panel Z Innate - Platelet Activation Status	Blood Platelet from Whole blood	Daily	RFa14	4	ImmPort	SDY1015	https://doi.org/10.21430/M3DLU018LB
E04	Immunology	E04 PL Panel Z Innate - Platelet Activation Status	Blood Platelet from Whole blood	Daily	RFv13	4	ImmPort	SDY1015	https://doi.org/10.21430/M3DLU018LB
E04	Immunology	E04 PL Panel Z Innate - Platelet Activation Status	Blood Platelet from Whole blood	Daily	RIc14	4	ImmPort	SDY1015	https://doi.org/10.21430/M3DLU018LB
E04	Immunology	E04 PL Panel Z Innate - Platelet Activation Status	Blood Platelet from Whole blood	Daily	RMe14	4	ImmPort	SDY1015	https://doi.org/10.21430/M3DLU018LB
E04	Immunology	E04 PL Panel Z Innate - Platelet Activation Status	Blood Platelet from Whole blood	Daily	RSb14	4	ImmPort	SDY1015	https://doi.org/10.21430/M3DLU018LB
E04	Immunology	E04 PL Panel Z Innate - Platelet Activation Status	Blood Platelet from Whole blood	TimePoint	RFa14	7	ImmPort	SDY1015	https://doi.org/10.21430/M3DLU018LB
E04	Immunology	E04 PL Panel Z Innate - Platelet Activation Status	Blood Platelet from Whole blood	TimePoint	RFv13	3	ImmPort	SDY1015	https://doi.org/10.21430/M3DLU018LB
E04	Immunology	E04 PL Panel Z Innate - Platelet Activation Status	Blood Platelet from Whole blood	TimePoint	RIc14	7	ImmPort	SDY1015	https://doi.org/10.21430/M3DLU018LB
E04	Immunology	E04 PL Panel Z Innate - Platelet Activation Status	Blood Platelet from Whole blood	TimePoint	RMe14	7	ImmPort	SDY1015	https://doi.org/10.21430/M3DLU018LB
E04	Immunology	E04 PL Panel Z Innate - Platelet Activation Status	Blood Platelet from Whole blood	TimePoint	RSb14	7	ImmPort	SDY1015	https://doi.org/10.21430/M3DLU018LB
E04	Immunology	E04 Cytokine Assay Immunology	Plasma	TimePoint	RFa14	7	ImmPort	SDY1015	https://doi.org/10.21430/M3DLU018LB
E04	Immunology	E04 Cytokine Assay Immunology	Plasma	TimePoint	RFv13	3	ImmPort	SDY1015	https://doi.org/10.21430/M3DLU018LB
E04	Immunology	E04 Cytokine Assay Immunology	Plasma	TimePoint	RIc14	7	ImmPort	SDY1015	https://doi.org/10.21430/M3DLU018LB
E04	Immunology	E04 Cytokine Assay Immunology	Plasma	TimePoint	RMe14	7	ImmPort	SDY1015	https://doi.org/10.21430/M3DLU018LB
E04	Immunology	E04 Cytokine Assay Immunology	Plasma	TimePoint	RSb14	7	ImmPort	SDY1015	https://doi.org/10.21430/M3DLU018LB
E04	Immunology	E04 WB Panel X Innate - Neutrophil and Monocyte Activation Status after Stimulation with Bacteria	Whole blood	TimePoint	RFa14	7	ImmPort	SDY1015	https://doi.org/10.21430/M3DLU018LB
E04	Immunology	E04 WB Panel X Innate - Neutrophil and Monocyte Activation Status after Stimulation with Bacteria	Whole blood	TimePoint	RFv13	3	ImmPort	SDY1015	https://doi.org/10.21430/M3DLU018LB
E04	Immunology	E04 WB Panel X Innate - Neutrophil and Monocyte Activation Status after Stimulation with Bacteria	Whole blood	TimePoint	RIc14	7	ImmPort	SDY1015	https://doi.org/10.21430/M3DLU018LB
E04	Immunology	E04 WB Panel X Innate - Neutrophil and Monocyte Activation Status after Stimulation with Bacteria	Whole blood	TimePoint	RMe14	7	ImmPort	SDY1015	https://doi.org/10.21430/M3DLU018LB
E04	Immunology	E04 WB Panel X Innate - Neutrophil and Monocyte Activation Status after Stimulation with Bacteria	Whole blood	TimePoint	RSb14	7	ImmPort	SDY1015	https://doi.org/10.21430/M3DLU018LB
E04	Lipidomics	E04 Bone Marrow Relative Quantification of Lipids QC Normalized Results	Cell Pellet from Bone Marrow	TimePoint	RFa14	7	Massive	MSV000080610	https://doi.org/doi:10.25345/C5J92B
E04	Lipidomics	E04 Bone Marrow Relative Quantification of Lipids QC Normalized Results	Cell Pellet from Bone Marrow	TimePoint	RFv13	3	Massive	MSV000080610	https://doi.org/doi:10.25345/C5J92B
E04	Lipidomics	E04 Bone Marrow Relative Quantification of Lipids QC Normalized Results	Cell Pellet from Bone Marrow	TimePoint	RIc14	7	Massive	MSV000080610	https://doi.org/doi:10.25345/C5J92B
E04	Lipidomics	E04 Bone Marrow Relative Quantification of Lipids QC Normalized Results	Cell Pellet from Bone Marrow	TimePoint	RMe14	7	Massive	MSV000080610	https://doi.org/doi:10.25345/C5J92B
E04	Lipidomics	E04 Bone Marrow Relative Quantification of Lipids QC Normalized Results	Cell Pellet from Bone Marrow	TimePoint	RSb14	7	Massive	MSV000080610	https://doi.org/doi:10.25345/C5J92B
E04	Lipidomics	E04 Whole Blood Relative Quantification of Lipids QC Normalized Results	Blood Pellet from Whole blood	TimePoint	RFa14	7	Massive	MSV000080610	https://doi.org/doi:10.25345/C5J92B
E04	Lipidomics	E04 Whole Blood Relative Quantification of Lipids QC Normalized Results	Blood Pellet from Whole blood	TimePoint	RFv13	3	Massive	MSV000080610	https://doi.org/doi:10.25345/C5J92B
E04	Lipidomics	E04 Whole Blood Relative Quantification of Lipids QC Normalized Results	Blood Pellet from Whole blood	TimePoint	RIc14	7	Massive	MSV000080610	https://doi.org/doi:10.25345/C5J92B
E04	Lipidomics	E04 Whole Blood Relative Quantification of Lipids QC Normalized Results	Blood Pellet from Whole blood	TimePoint	RMe14	7	Massive	MSV000080610	https://doi.org/doi:10.25345/C5J92B
E04	Lipidomics	E04 Whole Blood Relative Quantification of Lipids QC Normalized Results	Blood Pellet from Whole blood	TimePoint	RSb14	7	Massive	MSV000080610	https://doi.org/doi:10.25345/C5J92B
E04	Metabolomics	E04 processed untargeted metabolomics results from c18+ column	Plasma from Whole blood	Daily	RFa14	49	Metabolights	MTBLS517	https://identifiers.org/metabolights:MTBLS517
E04	Metabolomics	E04 processed untargeted metabolomics results from c18+ column	Plasma from Whole blood	Daily	RFv13	10	Metabolights	MTBLS517	https://identifiers.org/metabolights:MTBLS517
E04	Metabolomics	E04 processed untargeted metabolomics results from c18+ column	Plasma from Whole blood	Daily	RIc14	48	Metabolights	MTBLS517	https://identifiers.org/metabolights:MTBLS517
E04	Metabolomics	E04 processed untargeted metabolomics results from c18+ column	Plasma from Whole blood	Daily	RMe14	49	Metabolights	MTBLS517	https://identifiers.org/metabolights:MTBLS517
E04	Metabolomics	E04 processed untargeted metabolomics results from c18+ column	Plasma from Whole blood	Daily	RSb14	48	Metabolights	MTBLS517	https://identifiers.org/metabolights:MTBLS517
E04	Metabolomics	E04 processed untargeted metabolomics results from c18+ column	Plasma from Whole blood	TimePoint	RFa14	7	Metabolights	MTBLS517	https://identifiers.org/metabolights:MTBLS517
E04	Metabolomics	E04 processed untargeted metabolomics results from c18+ column	Plasma from Whole blood	TimePoint	RFv13	3	Metabolights	MTBLS517	https://identifiers.org/metabolights:MTBLS517
E04	Metabolomics	E04 processed untargeted metabolomics results from c18+ column	Plasma from Whole blood	TimePoint	RIc14	7	Metabolights	MTBLS517	https://identifiers.org/metabolights:MTBLS517
E04	Metabolomics	E04 processed untargeted metabolomics results from c18+ column	Plasma from Whole blood	TimePoint	RMe14	7	Metabolights	MTBLS517	https://identifiers.org/metabolights:MTBLS517
E04	Metabolomics	E04 processed untargeted metabolomics results from c18+ column	Plasma from Whole blood	TimePoint	RSb14	7	Metabolights	MTBLS517	https://identifiers.org/metabolights:MTBLS517
E04	Metabolomics	E04 processed untargeted metabolomics results from c18+ column	Plasma from Whole blood	N/A	CF97	1	Metabolights	MTBLS517	https://identifiers.org/metabolights:MTBLS517
E04	Metabolomics	E04 processed untargeted metabolomics results from c18+ column	Plasma from Whole blood	N/A	REe6	24	Metabolights	MTBLS517	https://identifiers.org/metabolights:MTBLS517
E04	Metabolomics	E04 processed untargeted metabolomics results from c18- column	Plasma from Whole blood	Daily	RFa14	49	Metabolights	MTBLS517	https://identifiers.org/metabolights:MTBLS517
E04	Metabolomics	E04 processed untargeted metabolomics results from c18- column	Plasma from Whole blood	Daily	RFv13	10	Metabolights	MTBLS517	https://identifiers.org/metabolights:MTBLS517
E04	Metabolomics	E04 processed untargeted metabolomics results from c18- column	Plasma from Whole blood	Daily	RIc14	48	Metabolights	MTBLS517	https://identifiers.org/metabolights:MTBLS517
E04	Metabolomics	E04 processed untargeted metabolomics results from c18- column	Plasma from Whole blood	Daily	RMe14	49	Metabolights	MTBLS517	https://identifiers.org/metabolights:MTBLS517
E04	Metabolomics	E04 processed untargeted metabolomics results from c18- column	Plasma from Whole blood	Daily	RSb14	48	Metabolights	MTBLS517	https://identifiers.org/metabolights:MTBLS517
E04	Metabolomics	E04 processed untargeted metabolomics results from c18- column	Plasma from Whole blood	TimePoint	RFa14	7	Metabolights	MTBLS517	https://identifiers.org/metabolights:MTBLS517
E04	Metabolomics	E04 processed untargeted metabolomics results from c18- column	Plasma from Whole blood	TimePoint	RFv13	3	Metabolights	MTBLS517	https://identifiers.org/metabolights:MTBLS517
E04	Metabolomics	E04 processed untargeted metabolomics results from c18- column	Plasma from Whole blood	TimePoint	RIc14	7	Metabolights	MTBLS517	https://identifiers.org/metabolights:MTBLS517
E04	Metabolomics	E04 processed untargeted metabolomics results from c18- column	Plasma from Whole blood	TimePoint	RMe14	7	Metabolights	MTBLS517	https://identifiers.org/metabolights:MTBLS517
E04	Metabolomics	E04 processed untargeted metabolomics results from c18- column	Plasma from Whole blood	TimePoint	RSb14	7	Metabolights	MTBLS517	https://identifiers.org/metabolights:MTBLS517
E04	Metabolomics	E04 processed untargeted metabolomics results from c18- column	Plasma from Whole blood	N/A	CF97	1	Metabolights	MTBLS517	https://identifiers.org/metabolights:MTBLS517
E04	Metabolomics	E04 processed untargeted metabolomics results from c18- column	Plasma from Whole blood	N/A	REe6	24	Metabolights	MTBLS517	https://identifiers.org/metabolights:MTBLS517
E04	Metabolomics	E04 raw untargeted metabolomics results from c18+ column	Plasma from Whole blood	Daily	RFa14	49	Metabolights	MTBLS517	https://identifiers.org/metabolights:MTBLS517
E04	Metabolomics	E04 raw untargeted metabolomics results from c18+ column	Plasma from Whole blood	Daily	RFv13	10	Metabolights	MTBLS517	https://identifiers.org/metabolights:MTBLS517
E04	Metabolomics	E04 raw untargeted metabolomics results from c18+ column	Plasma from Whole blood	Daily	RIc14	48	Metabolights	MTBLS517	https://identifiers.org/metabolights:MTBLS517
E04	Metabolomics	E04 raw untargeted metabolomics results from c18+ column	Plasma from Whole blood	Daily	RMe14	49	Metabolights	MTBLS517	https://identifiers.org/metabolights:MTBLS517
E04	Metabolomics	E04 raw untargeted metabolomics results from c18+ column	Plasma from Whole blood	Daily	RSb14	48	Metabolights	MTBLS517	https://identifiers.org/metabolights:MTBLS517
E04	Metabolomics	E04 raw untargeted metabolomics results from c18+ column	Plasma from Whole blood	TimePoint	RFa14	7	Metabolights	MTBLS517	https://identifiers.org/metabolights:MTBLS517
E04	Metabolomics	E04 raw untargeted metabolomics results from c18+ column	Plasma from Whole blood	TimePoint	RFv13	3	Metabolights	MTBLS517	https://identifiers.org/metabolights:MTBLS517
E04	Metabolomics	E04 raw untargeted metabolomics results from c18+ column	Plasma from Whole blood	TimePoint	RIc14	7	Metabolights	MTBLS517	https://identifiers.org/metabolights:MTBLS517
E04	Metabolomics	E04 raw untargeted metabolomics results from c18+ column	Plasma from Whole blood	TimePoint	RMe14	7	Metabolights	MTBLS517	https://identifiers.org/metabolights:MTBLS517
E04	Metabolomics	E04 raw untargeted metabolomics results from c18+ column	Plasma from Whole blood	TimePoint	RSb14	7	Metabolights	MTBLS517	https://identifiers.org/metabolights:MTBLS517
E04	Metabolomics	E04 raw untargeted metabolomics results from c18+ column	Plasma from Whole blood	N/A	CF97	1	Metabolights	MTBLS517	https://identifiers.org/metabolights:MTBLS517
E04	Metabolomics	E04 raw untargeted metabolomics results from c18+ column	Plasma from Whole blood	N/A	REe6	24	Metabolights	MTBLS517	https://identifiers.org/metabolights:MTBLS517
E04	Metabolomics	E04 raw untargeted metabolomics results from c18- column	Plasma from Whole blood	Daily	RFa14	49	Metabolights	MTBLS517	https://identifiers.org/metabolights:MTBLS517
E04	Metabolomics	E04 raw untargeted metabolomics results from c18- column	Plasma from Whole blood	Daily	RFv13	10	Metabolights	MTBLS517	https://identifiers.org/metabolights:MTBLS517
E04	Metabolomics	E04 raw untargeted metabolomics results from c18- column	Plasma from Whole blood	Daily	RIc14	48	Metabolights	MTBLS517	https://identifiers.org/metabolights:MTBLS517
E04	Metabolomics	E04 raw untargeted metabolomics results from c18- column	Plasma from Whole blood	Daily	RMe14	49	Metabolights	MTBLS517	https://identifiers.org/metabolights:MTBLS517
E04	Metabolomics	E04 raw untargeted metabolomics results from c18- column	Plasma from Whole blood	Daily	RSb14	48	Metabolights	MTBLS517	https://identifiers.org/metabolights:MTBLS517
E04	Metabolomics	E04 raw untargeted metabolomics results from c18- column	Plasma from Whole blood	TimePoint	RFa14	7	Metabolights	MTBLS517	https://identifiers.org/metabolights:MTBLS517
E04	Metabolomics	E04 raw untargeted metabolomics results from c18- column	Plasma from Whole blood	TimePoint	RFv13	3	Metabolights	MTBLS517	https://identifiers.org/metabolights:MTBLS517
E04	Metabolomics	E04 raw untargeted metabolomics results from c18- column	Plasma from Whole blood	TimePoint	RIc14	7	Metabolights	MTBLS517	https://identifiers.org/metabolights:MTBLS517
E04	Metabolomics	E04 raw untargeted metabolomics results from c18- column	Plasma from Whole blood	TimePoint	RMe14	7	Metabolights	MTBLS517	https://identifiers.org/metabolights:MTBLS517
E04	Metabolomics	E04 raw untargeted metabolomics results from c18- column	Plasma from Whole blood	TimePoint	RSb14	7	Metabolights	MTBLS517	https://identifiers.org/metabolights:MTBLS517
E04	Metabolomics	E04 raw untargeted metabolomics results from c18- column	Plasma from Whole blood	N/A	CF97	1	Metabolights	MTBLS517	https://identifiers.org/metabolights:MTBLS517
E04	Metabolomics	E04 raw untargeted metabolomics results from c18- column	Plasma from Whole blood	N/A	REe6	24	Metabolights	MTBLS517	https://identifiers.org/metabolights:MTBLS517
E04	Proteomics	Proteomics E04,E18 raw spectral counts(both top and other proteins)	RBC from Whole blood	TimePoint	RFa14	7	PRIDE	PXD007774	https://identifiers.org/pride.project:PXD007774
E04	Proteomics	Proteomics E04,E18 raw spectral counts(both top and other proteins)	RBC from Whole blood	TimePoint	RFv13	3	PRIDE	PXD007774	https://identifiers.org/pride.project:PXD007774
E04	Proteomics	Proteomics E04,E18 raw spectral counts(both top and other proteins)	RBC from Whole blood	TimePoint	RIc14	7	PRIDE	PXD007774	https://identifiers.org/pride.project:PXD007774
E04	Proteomics	Proteomics E04,E18 raw spectral counts(both top and other proteins)	RBC from Whole blood	TimePoint	RMe14	7	PRIDE	PXD007774	https://identifiers.org/pride.project:PXD007774
E04	Proteomics	Proteomics E04,E18 raw spectral counts(both top and other proteins)	RBC from Whole blood	TimePoint	ROc14	7	PRIDE	PXD007774	https://identifiers.org/pride.project:PXD007774
E04	Proteomics	Proteomics E04,E18 raw spectral counts(both top and other proteins)	RBC from Whole blood	TimePoint	RSb14	7	PRIDE	PXD007774	https://identifiers.org/pride.project:PXD007774
E04	Proteomics	Proteomics E04,E18 raw spectral counts - top proteins only	RBC from Whole blood	TimePoint	RFa14	7	PRIDE	PXD007774	https://identifiers.org/pride.project:PXD007774
E04	Proteomics	Proteomics E04,E18 raw spectral counts - top proteins only	RBC from Whole blood	TimePoint	RFv13	3	PRIDE	PXD007774	https://identifiers.org/pride.project:PXD007774
E04	Proteomics	Proteomics E04,E18 raw spectral counts - top proteins only	RBC from Whole blood	TimePoint	RIc14	7	PRIDE	PXD007774	https://identifiers.org/pride.project:PXD007774
E04	Proteomics	Proteomics E04,E18 raw spectral counts - top proteins only	RBC from Whole blood	TimePoint	RMe14	7	PRIDE	PXD007774	https://identifiers.org/pride.project:PXD007774
E04	Proteomics	Proteomics E04,E18 raw spectral counts - top proteins only	RBC from Whole blood	TimePoint	ROc14	7	PRIDE	PXD007774	https://identifiers.org/pride.project:PXD007774
E04	Proteomics	Proteomics E04,E18 raw spectral counts - top proteins only	RBC from Whole blood	TimePoint	RSb14	7	PRIDE	PXD007774	https://identifiers.org/pride.project:PXD007774
E04	Proteomics	Proteomics E04,E18 sc+nsaf normalized spectral counts(both top and other proteins)	RBC from Whole blood	TimePoint	RFa14	7	PRIDE	PXD007774	https://identifiers.org/pride.project:PXD007774
E04	Proteomics	Proteomics E04,E18 sc+nsaf normalized spectral counts(both top and other proteins)	RBC from Whole blood	TimePoint	RFv13	3	PRIDE	PXD007774	https://identifiers.org/pride.project:PXD007774
E04	Proteomics	Proteomics E04,E18 sc+nsaf normalized spectral counts(both top and other proteins)	RBC from Whole blood	TimePoint	RIc14	7	PRIDE	PXD007774	https://identifiers.org/pride.project:PXD007774
E04	Proteomics	Proteomics E04,E18 sc+nsaf normalized spectral counts(both top and other proteins)	RBC from Whole blood	TimePoint	RMe14	7	PRIDE	PXD007774	https://identifiers.org/pride.project:PXD007774
E04	Proteomics	Proteomics E04,E18 sc+nsaf normalized spectral counts(both top and other proteins)	RBC from Whole blood	TimePoint	ROc14	7	PRIDE	PXD007774	https://identifiers.org/pride.project:PXD007774
E04	Proteomics	Proteomics E04,E18 sc+nsaf normalized spectral counts(both top and other proteins)	RBC from Whole blood	TimePoint	RSb14	7	PRIDE	PXD007774	https://identifiers.org/pride.project:PXD007774
E04	Proteomics	Proteomics E04,E18 sc+nsaf normalized spectral counts - top proteins only	RBC from Whole blood	TimePoint	RFa14	7	PRIDE	PXD007774	https://identifiers.org/pride.project:PXD007774
E04	Proteomics	Proteomics E04,E18 sc+nsaf normalized spectral counts - top proteins only	RBC from Whole blood	TimePoint	RFv13	3	PRIDE	PXD007774	https://identifiers.org/pride.project:PXD007774
E04	Proteomics	Proteomics E04,E18 sc+nsaf normalized spectral counts - top proteins only	RBC from Whole blood	TimePoint	RIc14	7	PRIDE	PXD007774	https://identifiers.org/pride.project:PXD007774
E04	Proteomics	Proteomics E04,E18 sc+nsaf normalized spectral counts - top proteins only	RBC from Whole blood	TimePoint	RMe14	7	PRIDE	PXD007774	https://identifiers.org/pride.project:PXD007774
E04	Proteomics	Proteomics E04,E18 sc+nsaf normalized spectral counts - top proteins only	RBC from Whole blood	TimePoint	ROc14	7	PRIDE	PXD007774	https://identifiers.org/pride.project:PXD007774
E04	Proteomics	Proteomics E04,E18 sc+nsaf normalized spectral counts - top proteins only	RBC from Whole blood	TimePoint	RSb14	7	PRIDE	PXD007774	https://identifiers.org/pride.project:PXD007774
E04	Proteomics	Proteomics E04,E18 sc+nsaf+app normalized spectral counts(both top and other proteins)	RBC from Whole blood	TimePoint	RFa14	7	PRIDE	PXD007774	https://identifiers.org/pride.project:PXD007774
E04	Proteomics	Proteomics E04,E18 sc+nsaf+app normalized spectral counts(both top and other proteins)	RBC from Whole blood	TimePoint	RFv13	3	PRIDE	PXD007774	https://identifiers.org/pride.project:PXD007774
E04	Proteomics	Proteomics E04,E18 sc+nsaf+app normalized spectral counts(both top and other proteins)	RBC from Whole blood	TimePoint	RIc14	7	PRIDE	PXD007774	https://identifiers.org/pride.project:PXD007774
E04	Proteomics	Proteomics E04,E18 sc+nsaf+app normalized spectral counts(both top and other proteins)	RBC from Whole blood	TimePoint	RMe14	7	PRIDE	PXD007774	https://identifiers.org/pride.project:PXD007774
E04	Proteomics	Proteomics E04,E18 sc+nsaf+app normalized spectral counts(both top and other proteins)	RBC from Whole blood	TimePoint	ROc14	7	PRIDE	PXD007774	https://identifiers.org/pride.project:PXD007774
E04	Proteomics	Proteomics E04,E18 sc+nsaf+app normalized spectral counts(both top and other proteins)	RBC from Whole blood	TimePoint	RSb14	7	PRIDE	PXD007774	https://identifiers.org/pride.project:PXD007774
E04	Proteomics	Proteomics E04,E18 sc+nsaf+app normalized spectral counts - top proteins only	RBC from Whole blood	TimePoint	RFa14	7	PRIDE	PXD007774	https://identifiers.org/pride.project:PXD007774
E04	Proteomics	Proteomics E04,E18 sc+nsaf+app normalized spectral counts - top proteins only	RBC from Whole blood	TimePoint	RFv13	3	PRIDE	PXD007774	https://identifiers.org/pride.project:PXD007774
E04	Proteomics	Proteomics E04,E18 sc+nsaf+app normalized spectral counts - top proteins only	RBC from Whole blood	TimePoint	RIc14	7	PRIDE	PXD007774	https://identifiers.org/pride.project:PXD007774
E04	Proteomics	Proteomics E04,E18 sc+nsaf+app normalized spectral counts - top proteins only	RBC from Whole blood	TimePoint	RMe14	7	PRIDE	PXD007774	https://identifiers.org/pride.project:PXD007774
E04	Proteomics	Proteomics E04,E18 sc+nsaf+app normalized spectral counts - top proteins only	RBC from Whole blood	TimePoint	ROc14	7	PRIDE	PXD007774	https://identifiers.org/pride.project:PXD007774
E04	Proteomics	Proteomics E04,E18 sc+nsaf+app normalized spectral counts - top proteins only	RBC from Whole blood	TimePoint	RSb14	7	PRIDE	PXD007774	https://identifiers.org/pride.project:PXD007774
