# Supplementary material for: MaHPIC malaria systems biology data from Plasmodium cynomolgi sporozoite longitudinal infections in macaques
Source: Sci Data. 2022 Nov 24;9:722. doi: 10.1038/s41597-022-01755-y (PMC9700667; doi:10.1038/s41597-022-01755-y)
Supplement: Supplementary file 3 — Supplementary Table 3 [file 41597_2022_1755_MOESM3_ESM.xlsx]

## Sheet: Supplementary Table 3
Experiment ID	Data Type	Sample Summary	Sample Type	Collection Frequency	Subject ID	# Samples	Repository	Accession #	Repository URL
E23	Clinical	E23 Clinical CBC Panel Results	Whole blood	Daily	RAd14	94	PlasmoDB	10.25739/mpmr-am68	https://doi.org/10.25739/mpmr-am68
E23	Clinical	E23 Clinical CBC Panel Results	Whole blood	Daily	RBg14	94	PlasmoDB	10.25739/mpmr-am68	https://doi.org/10.25739/mpmr-am68
E23	Clinical	E23 Clinical CBC Panel Results	Whole blood	Daily	RIb13	94	PlasmoDB	10.25739/mpmr-am68	https://doi.org/10.25739/mpmr-am68
E23	Clinical	E23 Clinical CBC Panel Results	Whole blood	Daily	RJn13	71	PlasmoDB	10.25739/mpmr-am68	https://doi.org/10.25739/mpmr-am68
E23	Clinical	E23 Clinical CBC Panel Results	Whole blood	Daily	ROc14	93	PlasmoDB	10.25739/mpmr-am68	https://doi.org/10.25739/mpmr-am68
E23	Clinical	E23 Clinical CBC Panel Results	Whole blood	Daily	ROh14	96	PlasmoDB	10.25739/mpmr-am68	https://doi.org/10.25739/mpmr-am68
E23	Clinical	E23 Clinical CBC Panel Results	Whole blood	TimePoint	RAd14	8	PlasmoDB	10.25739/mpmr-am68	https://doi.org/10.25739/mpmr-am68
E23	Clinical	E23 Clinical CBC Panel Results	Whole blood	TimePoint	RBg14	8	PlasmoDB	10.25739/mpmr-am68	https://doi.org/10.25739/mpmr-am68
E23	Clinical	E23 Clinical CBC Panel Results	Whole blood	TimePoint	RIb13	8	PlasmoDB	10.25739/mpmr-am68	https://doi.org/10.25739/mpmr-am68
E23	Clinical	E23 Clinical CBC Panel Results	Whole blood	TimePoint	RJn13	9	PlasmoDB	10.25739/mpmr-am68	https://doi.org/10.25739/mpmr-am68
E23	Clinical	E23 Clinical CBC Panel Results	Whole blood	TimePoint	ROc14	9	PlasmoDB	10.25739/mpmr-am68	https://doi.org/10.25739/mpmr-am68
E23	Clinical	E23 Clinical CBC Panel Results	Whole blood	TimePoint	ROh14	6	PlasmoDB	10.25739/mpmr-am68	https://doi.org/10.25739/mpmr-am68
E23	Clinical	E23 Clinical iSTAT Chemical Panel Results	Whole blood	Daily	RAd14	4	PlasmoDB	10.25739/mpmr-am68	https://doi.org/10.25739/mpmr-am68
E23	Clinical	E23 Clinical iSTAT Chemical Panel Results	Whole blood	Daily	RBg14	6	PlasmoDB	10.25739/mpmr-am68	https://doi.org/10.25739/mpmr-am68
E23	Clinical	E23 Clinical iSTAT Chemical Panel Results	Whole blood	Daily	RIb13	3	PlasmoDB	10.25739/mpmr-am68	https://doi.org/10.25739/mpmr-am68
E23	Clinical	E23 Clinical iSTAT Chemical Panel Results	Whole blood	Daily	RJn13	3	PlasmoDB	10.25739/mpmr-am68	https://doi.org/10.25739/mpmr-am68
E23	Clinical	E23 Clinical iSTAT Chemical Panel Results	Whole blood	Daily	ROc14	3	PlasmoDB	10.25739/mpmr-am68	https://doi.org/10.25739/mpmr-am68
E23	Clinical	E23 Clinical iSTAT Chemical Panel Results	Whole blood	Daily	ROh14	6	PlasmoDB	10.25739/mpmr-am68	https://doi.org/10.25739/mpmr-am68
E23	Clinical	E23 Clinical iSTAT Chemical Panel Results	Whole blood	TimePoint	RAd14	8	PlasmoDB	10.25739/mpmr-am68	https://doi.org/10.25739/mpmr-am68
E23	Clinical	E23 Clinical iSTAT Chemical Panel Results	Whole blood	TimePoint	RBg14	8	PlasmoDB	10.25739/mpmr-am68	https://doi.org/10.25739/mpmr-am68
E23	Clinical	E23 Clinical iSTAT Chemical Panel Results	Whole blood	TimePoint	RIb13	8	PlasmoDB	10.25739/mpmr-am68	https://doi.org/10.25739/mpmr-am68
E23	Clinical	E23 Clinical iSTAT Chemical Panel Results	Whole blood	TimePoint	RJn13	9	PlasmoDB	10.25739/mpmr-am68	https://doi.org/10.25739/mpmr-am68
E23	Clinical	E23 Clinical iSTAT Chemical Panel Results	Whole blood	TimePoint	ROc14	9	PlasmoDB	10.25739/mpmr-am68	https://doi.org/10.25739/mpmr-am68
E23	Clinical	E23 Clinical iSTAT Chemical Panel Results	Whole blood	TimePoint	ROh14	6	PlasmoDB	10.25739/mpmr-am68	https://doi.org/10.25739/mpmr-am68
E23	Clinical	E23 Clinical MPSS Panel	Whole blood	Daily	RAd14	94	PlasmoDB	10.25739/mpmr-am68	https://doi.org/10.25739/mpmr-am68
E23	Clinical	E23 Clinical MPSS Panel	Whole blood	Daily	RBg14	94	PlasmoDB	10.25739/mpmr-am68	https://doi.org/10.25739/mpmr-am68
E23	Clinical	E23 Clinical MPSS Panel	Whole blood	Daily	RIb13	94	PlasmoDB	10.25739/mpmr-am68	https://doi.org/10.25739/mpmr-am68
E23	Clinical	E23 Clinical MPSS Panel	Whole blood	Daily	RJn13	71	PlasmoDB	10.25739/mpmr-am68	https://doi.org/10.25739/mpmr-am68
E23	Clinical	E23 Clinical MPSS Panel	Whole blood	Daily	ROc14	93	PlasmoDB	10.25739/mpmr-am68	https://doi.org/10.25739/mpmr-am68
E23	Clinical	E23 Clinical MPSS Panel	Whole blood	Daily	ROh14	96	PlasmoDB	10.25739/mpmr-am68	https://doi.org/10.25739/mpmr-am68
E23	Clinical	E23 Clinical MPSS Panel	Whole blood	TimePoint	RAd14	8	PlasmoDB	10.25739/mpmr-am68	https://doi.org/10.25739/mpmr-am68
E23	Clinical	E23 Clinical MPSS Panel	Whole blood	TimePoint	RBg14	8	PlasmoDB	10.25739/mpmr-am68	https://doi.org/10.25739/mpmr-am68
E23	Clinical	E23 Clinical MPSS Panel	Whole blood	TimePoint	RIb13	8	PlasmoDB	10.25739/mpmr-am68	https://doi.org/10.25739/mpmr-am68
E23	Clinical	E23 Clinical MPSS Panel	Whole blood	TimePoint	RJn13	9	PlasmoDB	10.25739/mpmr-am68	https://doi.org/10.25739/mpmr-am68
E23	Clinical	E23 Clinical MPSS Panel	Whole blood	TimePoint	ROc14	9	PlasmoDB	10.25739/mpmr-am68	https://doi.org/10.25739/mpmr-am68
E23	Clinical	E23 Clinical MPSS Panel	Whole blood	TimePoint	ROh14	6	PlasmoDB	10.25739/mpmr-am68	https://doi.org/10.25739/mpmr-am68
E23	Clinical	E23 Clinical Reticulocytes Panel Results	Whole blood	Daily	RAd14	94	PlasmoDB	10.25739/mpmr-am68	https://doi.org/10.25739/mpmr-am68
E23	Clinical	E23 Clinical Reticulocytes Panel Results	Whole blood	Daily	RBg14	94	PlasmoDB	10.25739/mpmr-am68	https://doi.org/10.25739/mpmr-am68
E23	Clinical	E23 Clinical Reticulocytes Panel Results	Whole blood	Daily	RIb13	94	PlasmoDB	10.25739/mpmr-am68	https://doi.org/10.25739/mpmr-am68
E23	Clinical	E23 Clinical Reticulocytes Panel Results	Whole blood	Daily	RJn13	44	PlasmoDB	10.25739/mpmr-am68	https://doi.org/10.25739/mpmr-am68
E23	Clinical	E23 Clinical Reticulocytes Panel Results	Whole blood	Daily	ROc14	93	PlasmoDB	10.25739/mpmr-am68	https://doi.org/10.25739/mpmr-am68
E23	Clinical	E23 Clinical Reticulocytes Panel Results	Whole blood	Daily	ROh14	96	PlasmoDB	10.25739/mpmr-am68	https://doi.org/10.25739/mpmr-am68
E23	Clinical	E23 Clinical Reticulocytes Panel Results	Whole blood	TimePoint	RAd14	8	PlasmoDB	10.25739/mpmr-am68	https://doi.org/10.25739/mpmr-am68
E23	Clinical	E23 Clinical Reticulocytes Panel Results	Whole blood	TimePoint	RBg14	8	PlasmoDB	10.25739/mpmr-am68	https://doi.org/10.25739/mpmr-am68
E23	Clinical	E23 Clinical Reticulocytes Panel Results	Whole blood	TimePoint	RIb13	8	PlasmoDB	10.25739/mpmr-am68	https://doi.org/10.25739/mpmr-am68
E23	Clinical	E23 Clinical Reticulocytes Panel Results	Whole blood	TimePoint	RJn13	9	PlasmoDB	10.25739/mpmr-am68	https://doi.org/10.25739/mpmr-am68
E23	Clinical	E23 Clinical Reticulocytes Panel Results	Whole blood	TimePoint	ROc14	9	PlasmoDB	10.25739/mpmr-am68	https://doi.org/10.25739/mpmr-am68
E23	Clinical	E23 Clinical Reticulocytes Panel Results	Whole blood	TimePoint	ROh14	6	PlasmoDB	10.25739/mpmr-am68	https://doi.org/10.25739/mpmr-am68
E23	Clinical	E23 Clinical Parasitemia Panel Results	Whole blood	Daily	RAd14	94	PlasmoDB	10.25739/mpmr-am68	https://doi.org/10.25739/mpmr-am68
E23	Clinical	E23 Clinical Parasitemia Panel Results	Whole blood	Daily	RBg14	94	PlasmoDB	10.25739/mpmr-am68	https://doi.org/10.25739/mpmr-am68
E23	Clinical	E23 Clinical Parasitemia Panel Results	Whole blood	Daily	RIb13	94	PlasmoDB	10.25739/mpmr-am68	https://doi.org/10.25739/mpmr-am68
E23	Clinical	E23 Clinical Parasitemia Panel Results	Whole blood	Daily	RJn13	64	PlasmoDB	10.25739/mpmr-am68	https://doi.org/10.25739/mpmr-am68
E23	Clinical	E23 Clinical Parasitemia Panel Results	Whole blood	Daily	ROc14	93	PlasmoDB	10.25739/mpmr-am68	https://doi.org/10.25739/mpmr-am68
E23	Clinical	E23 Clinical Parasitemia Panel Results	Whole blood	Daily	ROh14	96	PlasmoDB	10.25739/mpmr-am68	https://doi.org/10.25739/mpmr-am68
E23	Clinical	E23 Clinical Parasitemia Panel Results	Whole blood	TimePoint	RAd14	8	PlasmoDB	10.25739/mpmr-am68	https://doi.org/10.25739/mpmr-am68
E23	Clinical	E23 Clinical Parasitemia Panel Results	Whole blood	TimePoint	RBg14	8	PlasmoDB	10.25739/mpmr-am68	https://doi.org/10.25739/mpmr-am68
E23	Clinical	E23 Clinical Parasitemia Panel Results	Whole blood	TimePoint	RIb13	8	PlasmoDB	10.25739/mpmr-am68	https://doi.org/10.25739/mpmr-am68
E23	Clinical	E23 Clinical Parasitemia Panel Results	Whole blood	TimePoint	RJn13	9	PlasmoDB	10.25739/mpmr-am68	https://doi.org/10.25739/mpmr-am68
E23	Clinical	E23 Clinical Parasitemia Panel Results	Whole blood	TimePoint	ROc14	9	PlasmoDB	10.25739/mpmr-am68	https://doi.org/10.25739/mpmr-am68
E23	Clinical	E23 Clinical Parasitemia Panel Results	Whole blood	TimePoint	ROh14	6	PlasmoDB	10.25739/mpmr-am68	https://doi.org/10.25739/mpmr-am68
E23	Functional Genomics	FXGN E23 Whole Blood raw gene expression - Yerkes Genomics Core Pipeline (Bosinger)	RNA from Whole blood	TimePoint	RAd14	8	GEO	GSE104223	https://identifiers.org/geo:GSE104223
E23	Functional Genomics	FXGN E23 Whole Blood raw gene expression - Yerkes Genomics Core Pipeline (Bosinger)	RNA from Whole blood	TimePoint	RBg14	8	GEO	GSE104223	https://identifiers.org/geo:GSE104223
E23	Functional Genomics	FXGN E23 Whole Blood raw gene expression - Yerkes Genomics Core Pipeline (Bosinger)	RNA from Whole blood	TimePoint	RIb13	8	GEO	GSE104223	https://identifiers.org/geo:GSE104223
E23	Functional Genomics	FXGN E23 Whole Blood raw gene expression - Yerkes Genomics Core Pipeline (Bosinger)	RNA from Whole blood	TimePoint	RJn13	9	GEO	GSE104223	https://identifiers.org/geo:GSE104223
E23	Functional Genomics	FXGN E23 Whole Blood raw gene expression - Yerkes Genomics Core Pipeline (Bosinger)	RNA from Whole blood	TimePoint	ROc14	9	GEO	GSE104223	https://identifiers.org/geo:GSE104223
E23	Functional Genomics	FXGN E23 Whole Blood raw gene expression - Yerkes Genomics Core Pipeline (Bosinger)	RNA from Whole blood	TimePoint	ROh14	6	GEO	GSE104223	https://identifiers.org/geo:GSE104223
E23	Functional Genomics	FXGN E23 whole blood (WB) deseq2 normalized gene expression (host only) - Yerkes Genomics Core Pipeline (Bosinger)	RNA from Whole blood	TimePoint	RAd14	8	GEO	GSE104223	https://identifiers.org/geo:GSE104223
E23	Functional Genomics	FXGN E23 whole blood (WB) deseq2 normalized gene expression (host only) - Yerkes Genomics Core Pipeline (Bosinger)	RNA from Whole blood	TimePoint	RBg14	8	GEO	GSE104223	https://identifiers.org/geo:GSE104223
E23	Functional Genomics	FXGN E23 whole blood (WB) deseq2 normalized gene expression (host only) - Yerkes Genomics Core Pipeline (Bosinger)	RNA from Whole blood	TimePoint	RIb13	8	GEO	GSE104223	https://identifiers.org/geo:GSE104223
E23	Functional Genomics	FXGN E23 whole blood (WB) deseq2 normalized gene expression (host only) - Yerkes Genomics Core Pipeline (Bosinger)	RNA from Whole blood	TimePoint	RJn13	9	GEO	GSE104223	https://identifiers.org/geo:GSE104223
E23	Functional Genomics	FXGN E23 whole blood (WB) deseq2 normalized gene expression (host only) - Yerkes Genomics Core Pipeline (Bosinger)	RNA from Whole blood	TimePoint	ROc14	9	GEO	GSE104223	https://identifiers.org/geo:GSE104223
E23	Functional Genomics	FXGN E23 whole blood (WB) deseq2 normalized gene expression (host only) - Yerkes Genomics Core Pipeline (Bosinger)	RNA from Whole blood	TimePoint	ROh14	6	GEO	GSE104223	https://identifiers.org/geo:GSE104223
E23	Immunology	E23,E24,E25 Immunology Cytokine Assay results.	Plasma	TimePoint	RAd14	7	ImmPort	SDY1409	https://doi.org/10.21430/M3TSYO4T3L
E23	Immunology	E23,E24,E25 Immunology Cytokine Assay results.	Plasma	TimePoint	RBg14	7	ImmPort	SDY1409	https://doi.org/10.21430/M3TSYO4T3L
E23	Immunology	E23,E24,E25 Immunology Cytokine Assay results.	Plasma	TimePoint	RIb13	7	ImmPort	SDY1409	https://doi.org/10.21430/M3TSYO4T3L
E23	Immunology	E23,E24,E25 Immunology Cytokine Assay results.	Plasma	TimePoint	RJn13	8	ImmPort	SDY1409	https://doi.org/10.21430/M3TSYO4T3L
E23	Immunology	E23,E24,E25 Immunology Cytokine Assay results.	Plasma	TimePoint	ROc14	8	ImmPort	SDY1409	https://doi.org/10.21430/M3TSYO4T3L
E23	Immunology	E23,E24,E25 Immunology Cytokine Assay results.	Plasma	TimePoint	ROh14	5	ImmPort	SDY1409	https://doi.org/10.21430/M3TSYO4T3L
E23	Immunology	E23,E24,E25 Immunology ELISA Total IgG: This assay measures the concentration of total IgG in the plasma of rhesus macaques.	Plasma	TimePoint	RAd14	8	ImmPort	SDY1409	https://doi.org/10.21430/M3TSYO4T3L
E23	Immunology	E23,E24,E25 Immunology ELISA Total IgG: This assay measures the concentration of total IgG in the plasma of rhesus macaques.	Plasma	TimePoint	RBg14	8	ImmPort	SDY1409	https://doi.org/10.21430/M3TSYO4T3L
E23	Immunology	E23,E24,E25 Immunology ELISA Total IgG: This assay measures the concentration of total IgG in the plasma of rhesus macaques.	Plasma	TimePoint	RIb13	8	ImmPort	SDY1409	https://doi.org/10.21430/M3TSYO4T3L
E23	Immunology	E23,E24,E25 Immunology ELISA Total IgG: This assay measures the concentration of total IgG in the plasma of rhesus macaques.	Plasma	TimePoint	RJn13	9	ImmPort	SDY1409	https://doi.org/10.21430/M3TSYO4T3L
E23	Immunology	E23,E24,E25 Immunology ELISA Total IgG: This assay measures the concentration of total IgG in the plasma of rhesus macaques.	Plasma	TimePoint	ROc14	9	ImmPort	SDY1409	https://doi.org/10.21430/M3TSYO4T3L
E23	Immunology	E23,E24,E25 Immunology ELISA Total IgG: This assay measures the concentration of total IgG in the plasma of rhesus macaques.	Plasma	TimePoint	ROh14	6	ImmPort	SDY1409	https://doi.org/10.21430/M3TSYO4T3L
E23	Immunology	E23,E24,E25 Immunology ELISA Total IgM: This assay measures the concentration of total IgM in the plasma of rhesus macaques.	Plasma	TimePoint	RAd14	8	ImmPort	SDY1409	https://doi.org/10.21430/M3TSYO4T3L
E23	Immunology	E23,E24,E25 Immunology ELISA Total IgM: This assay measures the concentration of total IgM in the plasma of rhesus macaques.	Plasma	TimePoint	RBg14	8	ImmPort	SDY1409	https://doi.org/10.21430/M3TSYO4T3L
E23	Immunology	E23,E24,E25 Immunology ELISA Total IgM: This assay measures the concentration of total IgM in the plasma of rhesus macaques.	Plasma	TimePoint	RIb13	8	ImmPort	SDY1409	https://doi.org/10.21430/M3TSYO4T3L
E23	Immunology	E23,E24,E25 Immunology ELISA Total IgM: This assay measures the concentration of total IgM in the plasma of rhesus macaques.	Plasma	TimePoint	RJn13	9	ImmPort	SDY1409	https://doi.org/10.21430/M3TSYO4T3L
E23	Immunology	E23,E24,E25 Immunology ELISA Total IgM: This assay measures the concentration of total IgM in the plasma of rhesus macaques.	Plasma	TimePoint	ROc14	9	ImmPort	SDY1409	https://doi.org/10.21430/M3TSYO4T3L
E23	Immunology	E23,E24,E25 Immunology ELISA Total IgM: This assay measures the concentration of total IgM in the plasma of rhesus macaques.	Plasma	TimePoint	ROh14	6	ImmPort	SDY1409	https://doi.org/10.21430/M3TSYO4T3L
E23	Immunology	E23,E24,E25 Immunology ELISA uRBC IgM - B strain: This assay measures the concentration of uninfected red blood cell specific IgM in the plasma of rhesus macaques. The NHP donor for uninfected red blood cells was matched to the donor for the corresponding P. cynomolgi B strain lysate to limit NHP-specific differences in RBC lysate preps.	Plasma	TimePoint	RAd14	8	ImmPort	SDY1409	https://doi.org/10.21430/M3TSYO4T3L
E23	Immunology	E23,E24,E25 Immunology ELISA uRBC IgM - B strain: This assay measures the concentration of uninfected red blood cell specific IgM in the plasma of rhesus macaques. The NHP donor for uninfected red blood cells was matched to the donor for the corresponding P. cynomolgi B strain lysate to limit NHP-specific differences in RBC lysate preps.	Plasma	TimePoint	RBg14	8	ImmPort	SDY1409	https://doi.org/10.21430/M3TSYO4T3L
E23	Immunology	E23,E24,E25 Immunology ELISA uRBC IgM - B strain: This assay measures the concentration of uninfected red blood cell specific IgM in the plasma of rhesus macaques. The NHP donor for uninfected red blood cells was matched to the donor for the corresponding P. cynomolgi B strain lysate to limit NHP-specific differences in RBC lysate preps.	Plasma	TimePoint	RIb13	8	ImmPort	SDY1409	https://doi.org/10.21430/M3TSYO4T3L
E23	Immunology	E23,E24,E25 Immunology ELISA uRBC IgM - B strain: This assay measures the concentration of uninfected red blood cell specific IgM in the plasma of rhesus macaques. The NHP donor for uninfected red blood cells was matched to the donor for the corresponding P. cynomolgi B strain lysate to limit NHP-specific differences in RBC lysate preps.	Plasma	TimePoint	RJn13	9	ImmPort	SDY1409	https://doi.org/10.21430/M3TSYO4T3L
E23	Immunology	E23,E24,E25 Immunology ELISA uRBC IgM - B strain: This assay measures the concentration of uninfected red blood cell specific IgM in the plasma of rhesus macaques. The NHP donor for uninfected red blood cells was matched to the donor for the corresponding P. cynomolgi B strain lysate to limit NHP-specific differences in RBC lysate preps.	Plasma	TimePoint	ROc14	9	ImmPort	SDY1409	https://doi.org/10.21430/M3TSYO4T3L
E23	Immunology	E23,E24,E25 Immunology ELISA uRBC IgM - B strain: This assay measures the concentration of uninfected red blood cell specific IgM in the plasma of rhesus macaques. The NHP donor for uninfected red blood cells was matched to the donor for the corresponding P. cynomolgi B strain lysate to limit NHP-specific differences in RBC lysate preps.	Plasma	TimePoint	ROh14	6	ImmPort	SDY1409	https://doi.org/10.21430/M3TSYO4T3L
E23	Immunology	E23,E24,E25 Immunology ELISA uRBC IgM - Ceylon: This assay measures the concentration of uninfected red blood cell specific IgM in the plasma of rhesus macaques. The NHP donor for uninfected red blood cells was matched to the donor for the corresponding P. cynomolgi Ceylon strain lysate to limit NHP-specific differences in RBC lysate preps.	Plasma	TimePoint	RAd14	8	ImmPort	SDY1409	https://doi.org/10.21430/M3TSYO4T3L
E23	Immunology	E23,E24,E25 Immunology ELISA uRBC IgM - Ceylon: This assay measures the concentration of uninfected red blood cell specific IgM in the plasma of rhesus macaques. The NHP donor for uninfected red blood cells was matched to the donor for the corresponding P. cynomolgi Ceylon strain lysate to limit NHP-specific differences in RBC lysate preps.	Plasma	TimePoint	RBg14	8	ImmPort	SDY1409	https://doi.org/10.21430/M3TSYO4T3L
E23	Immunology	E23,E24,E25 Immunology ELISA uRBC IgM - Ceylon: This assay measures the concentration of uninfected red blood cell specific IgM in the plasma of rhesus macaques. The NHP donor for uninfected red blood cells was matched to the donor for the corresponding P. cynomolgi Ceylon strain lysate to limit NHP-specific differences in RBC lysate preps.	Plasma	TimePoint	RIb13	8	ImmPort	SDY1409	https://doi.org/10.21430/M3TSYO4T3L
E23	Immunology	E23,E24,E25 Immunology ELISA uRBC IgM - Ceylon: This assay measures the concentration of uninfected red blood cell specific IgM in the plasma of rhesus macaques. The NHP donor for uninfected red blood cells was matched to the donor for the corresponding P. cynomolgi Ceylon strain lysate to limit NHP-specific differences in RBC lysate preps.	Plasma	TimePoint	RJn13	9	ImmPort	SDY1409	https://doi.org/10.21430/M3TSYO4T3L
E23	Immunology	E23,E24,E25 Immunology ELISA uRBC IgM - Ceylon: This assay measures the concentration of uninfected red blood cell specific IgM in the plasma of rhesus macaques. The NHP donor for uninfected red blood cells was matched to the donor for the corresponding P. cynomolgi Ceylon strain lysate to limit NHP-specific differences in RBC lysate preps.	Plasma	TimePoint	ROc14	9	ImmPort	SDY1409	https://doi.org/10.21430/M3TSYO4T3L
E23	Immunology	E23,E24,E25 Immunology ELISA uRBC IgM - Ceylon: This assay measures the concentration of uninfected red blood cell specific IgM in the plasma of rhesus macaques. The NHP donor for uninfected red blood cells was matched to the donor for the corresponding P. cynomolgi Ceylon strain lysate to limit NHP-specific differences in RBC lysate preps.	Plasma	TimePoint	ROh14	6	ImmPort	SDY1409	https://doi.org/10.21430/M3TSYO4T3L
E23	Immunology	E23,E24,E25 Immunology ELISA uRBC IgG - B strain: This assay measures the concentration of uninfected red blood cell specific IgG in the plasma of rhesus macaques. The NHP donor for uninfected red blood cells was matched to the donor for the corresponding P. cynomolgi B strain lysate to limit NHP-specific differences in RBC lysate preps.	Plasma	TimePoint	RAd14	8	ImmPort	SDY1409	https://doi.org/10.21430/M3TSYO4T3L
E23	Immunology	E23,E24,E25 Immunology ELISA uRBC IgG - B strain: This assay measures the concentration of uninfected red blood cell specific IgG in the plasma of rhesus macaques. The NHP donor for uninfected red blood cells was matched to the donor for the corresponding P. cynomolgi B strain lysate to limit NHP-specific differences in RBC lysate preps.	Plasma	TimePoint	RBg14	8	ImmPort	SDY1409	https://doi.org/10.21430/M3TSYO4T3L
E23	Immunology	E23,E24,E25 Immunology ELISA uRBC IgG - B strain: This assay measures the concentration of uninfected red blood cell specific IgG in the plasma of rhesus macaques. The NHP donor for uninfected red blood cells was matched to the donor for the corresponding P. cynomolgi B strain lysate to limit NHP-specific differences in RBC lysate preps.	Plasma	TimePoint	RIb13	8	ImmPort	SDY1409	https://doi.org/10.21430/M3TSYO4T3L
E23	Immunology	E23,E24,E25 Immunology ELISA uRBC IgG - B strain: This assay measures the concentration of uninfected red blood cell specific IgG in the plasma of rhesus macaques. The NHP donor for uninfected red blood cells was matched to the donor for the corresponding P. cynomolgi B strain lysate to limit NHP-specific differences in RBC lysate preps.	Plasma	TimePoint	RJn13	9	ImmPort	SDY1409	https://doi.org/10.21430/M3TSYO4T3L
E23	Immunology	E23,E24,E25 Immunology ELISA uRBC IgG - B strain: This assay measures the concentration of uninfected red blood cell specific IgG in the plasma of rhesus macaques. The NHP donor for uninfected red blood cells was matched to the donor for the corresponding P. cynomolgi B strain lysate to limit NHP-specific differences in RBC lysate preps.	Plasma	TimePoint	ROc14	9	ImmPort	SDY1409	https://doi.org/10.21430/M3TSYO4T3L
E23	Immunology	E23,E24,E25 Immunology ELISA uRBC IgG - B strain: This assay measures the concentration of uninfected red blood cell specific IgG in the plasma of rhesus macaques. The NHP donor for uninfected red blood cells was matched to the donor for the corresponding P. cynomolgi B strain lysate to limit NHP-specific differences in RBC lysate preps.	Plasma	TimePoint	ROh14	6	ImmPort	SDY1409	https://doi.org/10.21430/M3TSYO4T3L
E23	Immunology	E23,E24,E25 Immunology ELISA uRBC IgG - Ceylon: This assay measures the concentration of uninfected red blood cell specific IgG in the plasma of rhesus macaques. The NHP donor for uninfected red blood cells was matched to the donor for the corresponding P. cynomolgi Ceylon strain lysate to limit NHP-specific differences in RBC lysate preps.	Plasma	TimePoint	RAd14	8	ImmPort	SDY1409	https://doi.org/10.21430/M3TSYO4T3L
E23	Immunology	E23,E24,E25 Immunology ELISA uRBC IgG - Ceylon: This assay measures the concentration of uninfected red blood cell specific IgG in the plasma of rhesus macaques. The NHP donor for uninfected red blood cells was matched to the donor for the corresponding P. cynomolgi Ceylon strain lysate to limit NHP-specific differences in RBC lysate preps.	Plasma	TimePoint	RBg14	8	ImmPort	SDY1409	https://doi.org/10.21430/M3TSYO4T3L
E23	Immunology	E23,E24,E25 Immunology ELISA uRBC IgG - Ceylon: This assay measures the concentration of uninfected red blood cell specific IgG in the plasma of rhesus macaques. The NHP donor for uninfected red blood cells was matched to the donor for the corresponding P. cynomolgi Ceylon strain lysate to limit NHP-specific differences in RBC lysate preps.	Plasma	TimePoint	RIb13	8	ImmPort	SDY1409	https://doi.org/10.21430/M3TSYO4T3L
E23	Immunology	E23,E24,E25 Immunology ELISA uRBC IgG - Ceylon: This assay measures the concentration of uninfected red blood cell specific IgG in the plasma of rhesus macaques. The NHP donor for uninfected red blood cells was matched to the donor for the corresponding P. cynomolgi Ceylon strain lysate to limit NHP-specific differences in RBC lysate preps.	Plasma	TimePoint	RJn13	9	ImmPort	SDY1409	https://doi.org/10.21430/M3TSYO4T3L
E23	Immunology	E23,E24,E25 Immunology ELISA uRBC IgG - Ceylon: This assay measures the concentration of uninfected red blood cell specific IgG in the plasma of rhesus macaques. The NHP donor for uninfected red blood cells was matched to the donor for the corresponding P. cynomolgi Ceylon strain lysate to limit NHP-specific differences in RBC lysate preps.	Plasma	TimePoint	ROc14	9	ImmPort	SDY1409	https://doi.org/10.21430/M3TSYO4T3L
E23	Immunology	E23,E24,E25 Immunology ELISA uRBC IgG - Ceylon: This assay measures the concentration of uninfected red blood cell specific IgG in the plasma of rhesus macaques. The NHP donor for uninfected red blood cells was matched to the donor for the corresponding P. cynomolgi Ceylon strain lysate to limit NHP-specific differences in RBC lysate preps.	Plasma	TimePoint	ROh14	6	ImmPort	SDY1409	https://doi.org/10.21430/M3TSYO4T3L
E23	Immunology	E23,E24,E25 Immunology ELISA iRBC IgM - B strain: This assay measures the concentration of P. cynomolgi B strain infected red blood cell specific IgM in the plasma of rhesus macaques.	Plasma	TimePoint	RAd14	8	ImmPort	SDY1409	https://doi.org/10.21430/M3TSYO4T3L
E23	Immunology	E23,E24,E25 Immunology ELISA iRBC IgM - B strain: This assay measures the concentration of P. cynomolgi B strain infected red blood cell specific IgM in the plasma of rhesus macaques.	Plasma	TimePoint	RBg14	8	ImmPort	SDY1409	https://doi.org/10.21430/M3TSYO4T3L
E23	Immunology	E23,E24,E25 Immunology ELISA iRBC IgM - B strain: This assay measures the concentration of P. cynomolgi B strain infected red blood cell specific IgM in the plasma of rhesus macaques.	Plasma	TimePoint	RIb13	8	ImmPort	SDY1409	https://doi.org/10.21430/M3TSYO4T3L
E23	Immunology	E23,E24,E25 Immunology ELISA iRBC IgM - B strain: This assay measures the concentration of P. cynomolgi B strain infected red blood cell specific IgM in the plasma of rhesus macaques.	Plasma	TimePoint	RJn13	9	ImmPort	SDY1409	https://doi.org/10.21430/M3TSYO4T3L
E23	Immunology	E23,E24,E25 Immunology ELISA iRBC IgM - B strain: This assay measures the concentration of P. cynomolgi B strain infected red blood cell specific IgM in the plasma of rhesus macaques.	Plasma	TimePoint	ROc14	9	ImmPort	SDY1409	https://doi.org/10.21430/M3TSYO4T3L
E23	Immunology	E23,E24,E25 Immunology ELISA iRBC IgM - B strain: This assay measures the concentration of P. cynomolgi B strain infected red blood cell specific IgM in the plasma of rhesus macaques.	Plasma	TimePoint	ROh14	6	ImmPort	SDY1409	https://doi.org/10.21430/M3TSYO4T3L
E23	Immunology	E23,E24,E25 Immunology ELISA iRBC IgG - B strain: This assay measures the concentration of P. cynomolgi B strain infected red blood cell specific IgG in the plasma of rhesus macaques.	Plasma	TimePoint	RAd14	8	ImmPort	SDY1409	https://doi.org/10.21430/M3TSYO4T3L
E23	Immunology	E23,E24,E25 Immunology ELISA iRBC IgG - B strain: This assay measures the concentration of P. cynomolgi B strain infected red blood cell specific IgG in the plasma of rhesus macaques.	Plasma	TimePoint	RBg14	8	ImmPort	SDY1409	https://doi.org/10.21430/M3TSYO4T3L
E23	Immunology	E23,E24,E25 Immunology ELISA iRBC IgG - B strain: This assay measures the concentration of P. cynomolgi B strain infected red blood cell specific IgG in the plasma of rhesus macaques.	Plasma	TimePoint	RIb13	8	ImmPort	SDY1409	https://doi.org/10.21430/M3TSYO4T3L
E23	Immunology	E23,E24,E25 Immunology ELISA iRBC IgG - B strain: This assay measures the concentration of P. cynomolgi B strain infected red blood cell specific IgG in the plasma of rhesus macaques.	Plasma	TimePoint	RJn13	9	ImmPort	SDY1409	https://doi.org/10.21430/M3TSYO4T3L
E23	Immunology	E23,E24,E25 Immunology ELISA iRBC IgG - B strain: This assay measures the concentration of P. cynomolgi B strain infected red blood cell specific IgG in the plasma of rhesus macaques.	Plasma	TimePoint	ROc14	9	ImmPort	SDY1409	https://doi.org/10.21430/M3TSYO4T3L
E23	Immunology	E23,E24,E25 Immunology ELISA iRBC IgG - B strain: This assay measures the concentration of P. cynomolgi B strain infected red blood cell specific IgG in the plasma of rhesus macaques.	Plasma	TimePoint	ROh14	6	ImmPort	SDY1409	https://doi.org/10.21430/M3TSYO4T3L
E23	Immunology	E23,E24,E25 Immunology ELISA iRBC IgG1 - B strain: This assay measures the relative concentrations using ODs of P. cynomolgi B strain infected red blood cell specific IgG1 in the plasma of rhesus macaques.	Plasma	TimePoint	RAd14	8	ImmPort	SDY1409	https://doi.org/10.21430/M3TSYO4T3L
E23	Immunology	E23,E24,E25 Immunology ELISA iRBC IgG1 - B strain: This assay measures the relative concentrations using ODs of P. cynomolgi B strain infected red blood cell specific IgG1 in the plasma of rhesus macaques.	Plasma	TimePoint	RBg14	8	ImmPort	SDY1409	https://doi.org/10.21430/M3TSYO4T3L
E23	Immunology	E23,E24,E25 Immunology ELISA iRBC IgG1 - B strain: This assay measures the relative concentrations using ODs of P. cynomolgi B strain infected red blood cell specific IgG1 in the plasma of rhesus macaques.	Plasma	TimePoint	RIb13	8	ImmPort	SDY1409	https://doi.org/10.21430/M3TSYO4T3L
E23	Immunology	E23,E24,E25 Immunology ELISA iRBC IgG1 - B strain: This assay measures the relative concentrations using ODs of P. cynomolgi B strain infected red blood cell specific IgG1 in the plasma of rhesus macaques.	Plasma	TimePoint	RJn13	9	ImmPort	SDY1409	https://doi.org/10.21430/M3TSYO4T3L
E23	Immunology	E23,E24,E25 Immunology ELISA iRBC IgG1 - B strain: This assay measures the relative concentrations using ODs of P. cynomolgi B strain infected red blood cell specific IgG1 in the plasma of rhesus macaques.	Plasma	TimePoint	ROc14	9	ImmPort	SDY1409	https://doi.org/10.21430/M3TSYO4T3L
E23	Immunology	E23,E24,E25 Immunology ELISA iRBC IgG1 - B strain: This assay measures the relative concentrations using ODs of P. cynomolgi B strain infected red blood cell specific IgG1 in the plasma of rhesus macaques.	Plasma	TimePoint	ROh14	6	ImmPort	SDY1409	https://doi.org/10.21430/M3TSYO4T3L
E23	Immunology	E23,E24,E25 Immunology ELISA iRBC IgG2 - B strain: This assay measures the relative concentrations using ODs of P. cynomolgi B strain infected red blood cell specific IgG2 in the plasma of rhesus macaques.	Plasma	TimePoint	RAd14	8	ImmPort	SDY1409	https://doi.org/10.21430/M3TSYO4T3L
E23	Immunology	E23,E24,E25 Immunology ELISA iRBC IgG2 - B strain: This assay measures the relative concentrations using ODs of P. cynomolgi B strain infected red blood cell specific IgG2 in the plasma of rhesus macaques.	Plasma	TimePoint	RBg14	8	ImmPort	SDY1409	https://doi.org/10.21430/M3TSYO4T3L
E23	Immunology	E23,E24,E25 Immunology ELISA iRBC IgG2 - B strain: This assay measures the relative concentrations using ODs of P. cynomolgi B strain infected red blood cell specific IgG2 in the plasma of rhesus macaques.	Plasma	TimePoint	RIb13	8	ImmPort	SDY1409	https://doi.org/10.21430/M3TSYO4T3L
E23	Immunology	E23,E24,E25 Immunology ELISA iRBC IgG2 - B strain: This assay measures the relative concentrations using ODs of P. cynomolgi B strain infected red blood cell specific IgG2 in the plasma of rhesus macaques.	Plasma	TimePoint	RJn13	9	ImmPort	SDY1409	https://doi.org/10.21430/M3TSYO4T3L
E23	Immunology	E23,E24,E25 Immunology ELISA iRBC IgG2 - B strain: This assay measures the relative concentrations using ODs of P. cynomolgi B strain infected red blood cell specific IgG2 in the plasma of rhesus macaques.	Plasma	TimePoint	ROc14	9	ImmPort	SDY1409	https://doi.org/10.21430/M3TSYO4T3L
E23	Immunology	E23,E24,E25 Immunology ELISA iRBC IgG2 - B strain: This assay measures the relative concentrations using ODs of P. cynomolgi B strain infected red blood cell specific IgG2 in the plasma of rhesus macaques.	Plasma	TimePoint	ROh14	6	ImmPort	SDY1409	https://doi.org/10.21430/M3TSYO4T3L
E23	Immunology	E23,E24,E25 Immunology ELISA iRBC IgG3 - B strain: This assay measures the relative concentrations using ODs of P. cynomolgi B strain infected red blood cell specific IgG3 in the plasma of rhesus macaques.	Plasma	TimePoint	RAd14	8	ImmPort	SDY1409	https://doi.org/10.21430/M3TSYO4T3L
E23	Immunology	E23,E24,E25 Immunology ELISA iRBC IgG3 - B strain: This assay measures the relative concentrations using ODs of P. cynomolgi B strain infected red blood cell specific IgG3 in the plasma of rhesus macaques.	Plasma	TimePoint	RBg14	8	ImmPort	SDY1409	https://doi.org/10.21430/M3TSYO4T3L
E23	Immunology	E23,E24,E25 Immunology ELISA iRBC IgG3 - B strain: This assay measures the relative concentrations using ODs of P. cynomolgi B strain infected red blood cell specific IgG3 in the plasma of rhesus macaques.	Plasma	TimePoint	RIb13	8	ImmPort	SDY1409	https://doi.org/10.21430/M3TSYO4T3L
E23	Immunology	E23,E24,E25 Immunology ELISA iRBC IgG3 - B strain: This assay measures the relative concentrations using ODs of P. cynomolgi B strain infected red blood cell specific IgG3 in the plasma of rhesus macaques.	Plasma	TimePoint	RJn13	9	ImmPort	SDY1409	https://doi.org/10.21430/M3TSYO4T3L
E23	Immunology	E23,E24,E25 Immunology ELISA iRBC IgG3 - B strain: This assay measures the relative concentrations using ODs of P. cynomolgi B strain infected red blood cell specific IgG3 in the plasma of rhesus macaques.	Plasma	TimePoint	ROc14	9	ImmPort	SDY1409	https://doi.org/10.21430/M3TSYO4T3L
E23	Immunology	E23,E24,E25 Immunology ELISA iRBC IgG3 - B strain: This assay measures the relative concentrations using ODs of P. cynomolgi B strain infected red blood cell specific IgG3 in the plasma of rhesus macaques.	Plasma	TimePoint	ROh14	6	ImmPort	SDY1409	https://doi.org/10.21430/M3TSYO4T3L
E23	Immunology	E23,E24,E25 Immunology ELISA iRBC IgM - Ceylon: This assay measures the concentration of P. cynomolgi Ceylon strain infected red blood cell specific IgM in the plasma of rhesus macaques.	Plasma	TimePoint	RAd14	8	ImmPort	SDY1409	https://doi.org/10.21430/M3TSYO4T3L
E23	Immunology	E23,E24,E25 Immunology ELISA iRBC IgM - Ceylon: This assay measures the concentration of P. cynomolgi Ceylon strain infected red blood cell specific IgM in the plasma of rhesus macaques.	Plasma	TimePoint	RBg14	8	ImmPort	SDY1409	https://doi.org/10.21430/M3TSYO4T3L
E23	Immunology	E23,E24,E25 Immunology ELISA iRBC IgM - Ceylon: This assay measures the concentration of P. cynomolgi Ceylon strain infected red blood cell specific IgM in the plasma of rhesus macaques.	Plasma	TimePoint	RIb13	8	ImmPort	SDY1409	https://doi.org/10.21430/M3TSYO4T3L
E23	Immunology	E23,E24,E25 Immunology ELISA iRBC IgM - Ceylon: This assay measures the concentration of P. cynomolgi Ceylon strain infected red blood cell specific IgM in the plasma of rhesus macaques.	Plasma	TimePoint	RJn13	9	ImmPort	SDY1409	https://doi.org/10.21430/M3TSYO4T3L
E23	Immunology	E23,E24,E25 Immunology ELISA iRBC IgM - Ceylon: This assay measures the concentration of P. cynomolgi Ceylon strain infected red blood cell specific IgM in the plasma of rhesus macaques.	Plasma	TimePoint	ROc14	9	ImmPort	SDY1409	https://doi.org/10.21430/M3TSYO4T3L
E23	Immunology	E23,E24,E25 Immunology ELISA iRBC IgM - Ceylon: This assay measures the concentration of P. cynomolgi Ceylon strain infected red blood cell specific IgM in the plasma of rhesus macaques.	Plasma	TimePoint	ROh14	6	ImmPort	SDY1409	https://doi.org/10.21430/M3TSYO4T3L
E23	Immunology	E23,E24,E25 Immunology ELISA iRBC IgG - Ceylon: This assay measures the concentration of P. cynomolgi Ceylon strain infected red blood cell specific IgG in the plasma of rhesus macaques.	Plasma	TimePoint	RAd14	8	ImmPort	SDY1409	https://doi.org/10.21430/M3TSYO4T3L
E23	Immunology	E23,E24,E25 Immunology ELISA iRBC IgG - Ceylon: This assay measures the concentration of P. cynomolgi Ceylon strain infected red blood cell specific IgG in the plasma of rhesus macaques.	Plasma	TimePoint	RBg14	8	ImmPort	SDY1409	https://doi.org/10.21430/M3TSYO4T3L
E23	Immunology	E23,E24,E25 Immunology ELISA iRBC IgG - Ceylon: This assay measures the concentration of P. cynomolgi Ceylon strain infected red blood cell specific IgG in the plasma of rhesus macaques.	Plasma	TimePoint	RIb13	8	ImmPort	SDY1409	https://doi.org/10.21430/M3TSYO4T3L
E23	Immunology	E23,E24,E25 Immunology ELISA iRBC IgG - Ceylon: This assay measures the concentration of P. cynomolgi Ceylon strain infected red blood cell specific IgG in the plasma of rhesus macaques.	Plasma	TimePoint	RJn13	9	ImmPort	SDY1409	https://doi.org/10.21430/M3TSYO4T3L
E23	Immunology	E23,E24,E25 Immunology ELISA iRBC IgG - Ceylon: This assay measures the concentration of P. cynomolgi Ceylon strain infected red blood cell specific IgG in the plasma of rhesus macaques.	Plasma	TimePoint	ROc14	9	ImmPort	SDY1409	https://doi.org/10.21430/M3TSYO4T3L
E23	Immunology	E23,E24,E25 Immunology ELISA iRBC IgG - Ceylon: This assay measures the concentration of P. cynomolgi Ceylon strain infected red blood cell specific IgG in the plasma of rhesus macaques.	Plasma	TimePoint	ROh14	6	ImmPort	SDY1409	https://doi.org/10.21430/M3TSYO4T3L
E23	Immunology	E23,E24,E25 Immunology ELISA iRBC IgG1 - Ceylon: This assay measures the relative concentrations using ODs of P. cynomolgi Ceylon strain infected red blood cell specific IgG1 in the plasma of rhesus macaques.	Plasma	TimePoint	RAd14	8	ImmPort	SDY1409	https://doi.org/10.21430/M3TSYO4T3L
E23	Immunology	E23,E24,E25 Immunology ELISA iRBC IgG1 - Ceylon: This assay measures the relative concentrations using ODs of P. cynomolgi Ceylon strain infected red blood cell specific IgG1 in the plasma of rhesus macaques.	Plasma	TimePoint	RBg14	8	ImmPort	SDY1409	https://doi.org/10.21430/M3TSYO4T3L
E23	Immunology	E23,E24,E25 Immunology ELISA iRBC IgG1 - Ceylon: This assay measures the relative concentrations using ODs of P. cynomolgi Ceylon strain infected red blood cell specific IgG1 in the plasma of rhesus macaques.	Plasma	TimePoint	RIb13	8	ImmPort	SDY1409	https://doi.org/10.21430/M3TSYO4T3L
E23	Immunology	E23,E24,E25 Immunology ELISA iRBC IgG1 - Ceylon: This assay measures the relative concentrations using ODs of P. cynomolgi Ceylon strain infected red blood cell specific IgG1 in the plasma of rhesus macaques.	Plasma	TimePoint	RJn13	9	ImmPort	SDY1409	https://doi.org/10.21430/M3TSYO4T3L
E23	Immunology	E23,E24,E25 Immunology ELISA iRBC IgG1 - Ceylon: This assay measures the relative concentrations using ODs of P. cynomolgi Ceylon strain infected red blood cell specific IgG1 in the plasma of rhesus macaques.	Plasma	TimePoint	ROc14	9	ImmPort	SDY1409	https://doi.org/10.21430/M3TSYO4T3L
E23	Immunology	E23,E24,E25 Immunology ELISA iRBC IgG1 - Ceylon: This assay measures the relative concentrations using ODs of P. cynomolgi Ceylon strain infected red blood cell specific IgG1 in the plasma of rhesus macaques.	Plasma	TimePoint	ROh14	6	ImmPort	SDY1409	https://doi.org/10.21430/M3TSYO4T3L
E23	Immunology	E23,E24,E25 Immunology ELISA iRBC IgG2 - Ceylon: This assay measures the relative concentrations using ODs of P. cynomolgi Ceylon strain infected red blood cell specific IgG2 in the plasma of rhesus macaques.	Plasma	TimePoint	RAd14	8	ImmPort	SDY1409	https://doi.org/10.21430/M3TSYO4T3L
E23	Immunology	E23,E24,E25 Immunology ELISA iRBC IgG2 - Ceylon: This assay measures the relative concentrations using ODs of P. cynomolgi Ceylon strain infected red blood cell specific IgG2 in the plasma of rhesus macaques.	Plasma	TimePoint	RBg14	8	ImmPort	SDY1409	https://doi.org/10.21430/M3TSYO4T3L
E23	Immunology	E23,E24,E25 Immunology ELISA iRBC IgG2 - Ceylon: This assay measures the relative concentrations using ODs of P. cynomolgi Ceylon strain infected red blood cell specific IgG2 in the plasma of rhesus macaques.	Plasma	TimePoint	RIb13	8	ImmPort	SDY1409	https://doi.org/10.21430/M3TSYO4T3L
E23	Immunology	E23,E24,E25 Immunology ELISA iRBC IgG2 - Ceylon: This assay measures the relative concentrations using ODs of P. cynomolgi Ceylon strain infected red blood cell specific IgG2 in the plasma of rhesus macaques.	Plasma	TimePoint	RJn13	9	ImmPort	SDY1409	https://doi.org/10.21430/M3TSYO4T3L
E23	Immunology	E23,E24,E25 Immunology ELISA iRBC IgG2 - Ceylon: This assay measures the relative concentrations using ODs of P. cynomolgi Ceylon strain infected red blood cell specific IgG2 in the plasma of rhesus macaques.	Plasma	TimePoint	ROc14	9	ImmPort	SDY1409	https://doi.org/10.21430/M3TSYO4T3L
E23	Immunology	E23,E24,E25 Immunology ELISA iRBC IgG2 - Ceylon: This assay measures the relative concentrations using ODs of P. cynomolgi Ceylon strain infected red blood cell specific IgG2 in the plasma of rhesus macaques.	Plasma	TimePoint	ROh14	6	ImmPort	SDY1409	https://doi.org/10.21430/M3TSYO4T3L
E23	Immunology	E23,E24,E25 Immunology ELISA iRBC IgG3 - Ceylon: This assay measures the relative concentrations using ODs of P. cynomolgi Ceylon strain infected red blood cell specific IgG3 in the plasma of rhesus macaques.	Plasma	TimePoint	RAd14	8	ImmPort	SDY1409	https://doi.org/10.21430/M3TSYO4T3L
E23	Immunology	E23,E24,E25 Immunology ELISA iRBC IgG3 - Ceylon: This assay measures the relative concentrations using ODs of P. cynomolgi Ceylon strain infected red blood cell specific IgG3 in the plasma of rhesus macaques.	Plasma	TimePoint	RBg14	8	ImmPort	SDY1409	https://doi.org/10.21430/M3TSYO4T3L
E23	Immunology	E23,E24,E25 Immunology ELISA iRBC IgG3 - Ceylon: This assay measures the relative concentrations using ODs of P. cynomolgi Ceylon strain infected red blood cell specific IgG3 in the plasma of rhesus macaques.	Plasma	TimePoint	RIb13	8	ImmPort	SDY1409	https://doi.org/10.21430/M3TSYO4T3L
E23	Immunology	E23,E24,E25 Immunology ELISA iRBC IgG3 - Ceylon: This assay measures the relative concentrations using ODs of P. cynomolgi Ceylon strain infected red blood cell specific IgG3 in the plasma of rhesus macaques.	Plasma	TimePoint	RJn13	9	ImmPort	SDY1409	https://doi.org/10.21430/M3TSYO4T3L
E23	Immunology	E23,E24,E25 Immunology ELISA iRBC IgG3 - Ceylon: This assay measures the relative concentrations using ODs of P. cynomolgi Ceylon strain infected red blood cell specific IgG3 in the plasma of rhesus macaques.	Plasma	TimePoint	ROc14	9	ImmPort	SDY1409	https://doi.org/10.21430/M3TSYO4T3L
E23	Immunology	E23,E24,E25 Immunology ELISA iRBC IgG3 - Ceylon: This assay measures the relative concentrations using ODs of P. cynomolgi Ceylon strain infected red blood cell specific IgG3 in the plasma of rhesus macaques.	Plasma	TimePoint	ROh14	6	ImmPort	SDY1409	https://doi.org/10.21430/M3TSYO4T3L
E23	Immunology	Immunology E23 Panel I Adaptive - B-Cell Phenotyping	PBMC from Whole blood	TimePoint	RAd14	6	ImmPort	SDY1409	https://doi.org/10.21430/M3TSYO4T3L
E23	Immunology	Immunology E23 Panel I Adaptive - B-Cell Phenotyping	PBMC from Whole blood	TimePoint	RBg14	7	ImmPort	SDY1409	https://doi.org/10.21430/M3TSYO4T3L
E23	Immunology	Immunology E23 Panel I Adaptive - B-Cell Phenotyping	PBMC from Whole blood	TimePoint	RIb13	7	ImmPort	SDY1409	https://doi.org/10.21430/M3TSYO4T3L
E23	Immunology	Immunology E23 Panel I Adaptive - B-Cell Phenotyping	PBMC from Whole blood	TimePoint	RJn13	7	ImmPort	SDY1409	https://doi.org/10.21430/M3TSYO4T3L
E23	Immunology	Immunology E23 Panel I Adaptive - B-Cell Phenotyping	PBMC from Whole blood	TimePoint	ROc14	7	ImmPort	SDY1409	https://doi.org/10.21430/M3TSYO4T3L
E23	Immunology	Immunology E23 Panel I Adaptive - B-Cell Phenotyping	PBMC from Whole blood	TimePoint	ROh14	4	ImmPort	SDY1409	https://doi.org/10.21430/M3TSYO4T3L
E23	Immunology	Immunology E23 Panel J Adaptive - B-Cell Intracellular	PBMC from Whole blood	TimePoint	RAd14	6	ImmPort	SDY1409	https://doi.org/10.21430/M3TSYO4T3L
E23	Immunology	Immunology E23 Panel J Adaptive - B-Cell Intracellular	PBMC from Whole blood	TimePoint	RBg14	7	ImmPort	SDY1409	https://doi.org/10.21430/M3TSYO4T3L
E23	Immunology	Immunology E23 Panel J Adaptive - B-Cell Intracellular	PBMC from Whole blood	TimePoint	RIb13	7	ImmPort	SDY1409	https://doi.org/10.21430/M3TSYO4T3L
E23	Immunology	Immunology E23 Panel J Adaptive - B-Cell Intracellular	PBMC from Whole blood	TimePoint	RJn13	7	ImmPort	SDY1409	https://doi.org/10.21430/M3TSYO4T3L
E23	Immunology	Immunology E23 Panel J Adaptive - B-Cell Intracellular	PBMC from Whole blood	TimePoint	ROc14	7	ImmPort	SDY1409	https://doi.org/10.21430/M3TSYO4T3L
E23	Immunology	Immunology E23 Panel J Adaptive - B-Cell Intracellular	PBMC from Whole blood	TimePoint	ROh14	4	ImmPort	SDY1409	https://doi.org/10.21430/M3TSYO4T3L
E23	Immunology	Immunology E23 Panel M Adaptive - T-Cell Phenotyping Panel with Chemokine Receptor Markers	PBMC from Whole blood	TimePoint	RAd14	7	ImmPort	SDY1409	https://doi.org/10.21430/M3TSYO4T3L
E23	Immunology	Immunology E23 Panel M Adaptive - T-Cell Phenotyping Panel with Chemokine Receptor Markers	PBMC from Whole blood	TimePoint	RBg14	7	ImmPort	SDY1409	https://doi.org/10.21430/M3TSYO4T3L
E23	Immunology	Immunology E23 Panel M Adaptive - T-Cell Phenotyping Panel with Chemokine Receptor Markers	PBMC from Whole blood	TimePoint	RIb13	7	ImmPort	SDY1409	https://doi.org/10.21430/M3TSYO4T3L
E23	Immunology	Immunology E23 Panel M Adaptive - T-Cell Phenotyping Panel with Chemokine Receptor Markers	PBMC from Whole blood	TimePoint	RJn13	8	ImmPort	SDY1409	https://doi.org/10.21430/M3TSYO4T3L
E23	Immunology	Immunology E23 Panel M Adaptive - T-Cell Phenotyping Panel with Chemokine Receptor Markers	PBMC from Whole blood	TimePoint	ROc14	8	ImmPort	SDY1409	https://doi.org/10.21430/M3TSYO4T3L
E23	Immunology	Immunology E23 Panel M Adaptive - T-Cell Phenotyping Panel with Chemokine Receptor Markers	PBMC from Whole blood	TimePoint	ROh14	5	ImmPort	SDY1409	https://doi.org/10.21430/M3TSYO4T3L
E23	Immunology	Immunology E23 Panel L Adaptive - T-Cell Phenotyping Panel with Chemokine Receptor Markers	PBMC from Whole blood	TimePoint	RAd14	7	ImmPort	SDY1409	https://doi.org/10.21430/M3TSYO4T3L
E23	Immunology	Immunology E23 Panel L Adaptive - T-Cell Phenotyping Panel with Chemokine Receptor Markers	PBMC from Whole blood	TimePoint	RBg14	7	ImmPort	SDY1409	https://doi.org/10.21430/M3TSYO4T3L
E23	Immunology	Immunology E23 Panel L Adaptive - T-Cell Phenotyping Panel with Chemokine Receptor Markers	PBMC from Whole blood	TimePoint	RIb13	7	ImmPort	SDY1409	https://doi.org/10.21430/M3TSYO4T3L
E23	Immunology	Immunology E23 Panel L Adaptive - T-Cell Phenotyping Panel with Chemokine Receptor Markers	PBMC from Whole blood	TimePoint	RJn13	8	ImmPort	SDY1409	https://doi.org/10.21430/M3TSYO4T3L
E23	Immunology	Immunology E23 Panel L Adaptive - T-Cell Phenotyping Panel with Chemokine Receptor Markers	PBMC from Whole blood	TimePoint	ROc14	8	ImmPort	SDY1409	https://doi.org/10.21430/M3TSYO4T3L
E23	Immunology	Immunology E23 Panel L Adaptive - T-Cell Phenotyping Panel with Chemokine Receptor Markers	PBMC from Whole blood	TimePoint	ROh14	5	ImmPort	SDY1409	https://doi.org/10.21430/M3TSYO4T3L
E23	Immunology	Immunology E23 Panel N Adaptive - T-Cell phenotyping panel with intracellular staining	PBMC from Whole blood	TimePoint	RAd14	7	ImmPort	SDY1409	https://doi.org/10.21430/M3TSYO4T3L
E23	Immunology	Immunology E23 Panel N Adaptive - T-Cell phenotyping panel with intracellular staining	PBMC from Whole blood	TimePoint	RBg14	7	ImmPort	SDY1409	https://doi.org/10.21430/M3TSYO4T3L
E23	Immunology	Immunology E23 Panel N Adaptive - T-Cell phenotyping panel with intracellular staining	PBMC from Whole blood	TimePoint	RIb13	7	ImmPort	SDY1409	https://doi.org/10.21430/M3TSYO4T3L
E23	Immunology	Immunology E23 Panel N Adaptive - T-Cell phenotyping panel with intracellular staining	PBMC from Whole blood	TimePoint	RJn13	8	ImmPort	SDY1409	https://doi.org/10.21430/M3TSYO4T3L
E23	Immunology	Immunology E23 Panel N Adaptive - T-Cell phenotyping panel with intracellular staining	PBMC from Whole blood	TimePoint	ROc14	8	ImmPort	SDY1409	https://doi.org/10.21430/M3TSYO4T3L
E23	Immunology	Immunology E23 Panel N Adaptive - T-Cell phenotyping panel with intracellular staining	PBMC from Whole blood	TimePoint	ROh14	4	ImmPort	SDY1409	https://doi.org/10.21430/M3TSYO4T3L
E23	Immunology	Immunology E23 WB Panel D Adaptive - Monocyte and Dendritic Cell Subset Phenotpying and Co-stimulatory Ability (Isotype Control for Co-stimulatory Molecules)	PBMC from Whole blood	TimePoint	RAd14	6	ImmPort	SDY1409	https://doi.org/10.21430/M3TSYO4T3L
E23	Immunology	Immunology E23 WB Panel D Adaptive - Monocyte and Dendritic Cell Subset Phenotpying and Co-stimulatory Ability (Isotype Control for Co-stimulatory Molecules)	PBMC from Whole blood	TimePoint	RBg14	6	ImmPort	SDY1409	https://doi.org/10.21430/M3TSYO4T3L
E23	Immunology	Immunology E23 WB Panel D Adaptive - Monocyte and Dendritic Cell Subset Phenotpying and Co-stimulatory Ability (Isotype Control for Co-stimulatory Molecules)	PBMC from Whole blood	TimePoint	RIb13	6	ImmPort	SDY1409	https://doi.org/10.21430/M3TSYO4T3L
E23	Immunology	Immunology E23 WB Panel D Adaptive - Monocyte and Dendritic Cell Subset Phenotpying and Co-stimulatory Ability (Isotype Control for Co-stimulatory Molecules)	PBMC from Whole blood	TimePoint	RJn13	7	ImmPort	SDY1409	https://doi.org/10.21430/M3TSYO4T3L
E23	Immunology	Immunology E23 WB Panel D Adaptive - Monocyte and Dendritic Cell Subset Phenotpying and Co-stimulatory Ability (Isotype Control for Co-stimulatory Molecules)	PBMC from Whole blood	TimePoint	ROc14	7	ImmPort	SDY1409	https://doi.org/10.21430/M3TSYO4T3L
E23	Immunology	Immunology E23 WB Panel D Adaptive - Monocyte and Dendritic Cell Subset Phenotpying and Co-stimulatory Ability (Isotype Control for Co-stimulatory Molecules)	PBMC from Whole blood	TimePoint	ROh14	4	ImmPort	SDY1409	https://doi.org/10.21430/M3TSYO4T3L
E23	Immunology	Immunology E23 WB Panel C Adaptive - Monocyte and Dendritic Cell Subset Phenotpying and Co-stimulatory Ability	PBMC from Whole blood	TimePoint	RAd14	6	ImmPort	SDY1409	https://doi.org/10.21430/M3TSYO4T3L
E23	Immunology	Immunology E23 WB Panel C Adaptive - Monocyte and Dendritic Cell Subset Phenotpying and Co-stimulatory Ability	PBMC from Whole blood	TimePoint	RBg14	6	ImmPort	SDY1409	https://doi.org/10.21430/M3TSYO4T3L
E23	Immunology	Immunology E23 WB Panel C Adaptive - Monocyte and Dendritic Cell Subset Phenotpying and Co-stimulatory Ability	PBMC from Whole blood	TimePoint	RIb13	6	ImmPort	SDY1409	https://doi.org/10.21430/M3TSYO4T3L
E23	Immunology	Immunology E23 WB Panel C Adaptive - Monocyte and Dendritic Cell Subset Phenotpying and Co-stimulatory Ability	PBMC from Whole blood	TimePoint	RJn13	7	ImmPort	SDY1409	https://doi.org/10.21430/M3TSYO4T3L
E23	Immunology	Immunology E23 WB Panel C Adaptive - Monocyte and Dendritic Cell Subset Phenotpying and Co-stimulatory Ability	PBMC from Whole blood	TimePoint	ROc14	7	ImmPort	SDY1409	https://doi.org/10.21430/M3TSYO4T3L
E23	Immunology	Immunology E23 WB Panel C Adaptive - Monocyte and Dendritic Cell Subset Phenotpying and Co-stimulatory Ability	PBMC from Whole blood	TimePoint	ROh14	4	ImmPort	SDY1409	https://doi.org/10.21430/M3TSYO4T3L
E23	Immunology	Immunology E23 PL Panel X Innate - Platelet Activation Status after Bacterial Stimulation	Blood Platelet from Whole blood	TimePoint	RAd14	9	ImmPort	SDY1409	https://doi.org/10.21430/M3TSYO4T3L
E23	Immunology	Immunology E23 PL Panel X Innate - Platelet Activation Status after Bacterial Stimulation	Blood Platelet from Whole blood	TimePoint	RBg14	8	ImmPort	SDY1409	https://doi.org/10.21430/M3TSYO4T3L
E23	Immunology	Immunology E23 PL Panel X Innate - Platelet Activation Status after Bacterial Stimulation	Blood Platelet from Whole blood	TimePoint	RIb13	8	ImmPort	SDY1409	https://doi.org/10.21430/M3TSYO4T3L
E23	Immunology	Immunology E23 PL Panel X Innate - Platelet Activation Status after Bacterial Stimulation	Blood Platelet from Whole blood	TimePoint	RJn13	9	ImmPort	SDY1409	https://doi.org/10.21430/M3TSYO4T3L
E23	Immunology	Immunology E23 PL Panel X Innate - Platelet Activation Status after Bacterial Stimulation	Blood Platelet from Whole blood	TimePoint	ROc14	9	ImmPort	SDY1409	https://doi.org/10.21430/M3TSYO4T3L
E23	Immunology	Immunology E23 PL Panel X Innate - Platelet Activation Status after Bacterial Stimulation	Blood Platelet from Whole blood	TimePoint	ROh14	6	ImmPort	SDY1409	https://doi.org/10.21430/M3TSYO4T3L
E23	Immunology	Immunology E23 PL Panel X Innate - Platelet Activation Status after Bacterial Stimulation	Plasma from Whole blood	Daily	RAd14	7	ImmPort	SDY1409	https://doi.org/10.21430/M3TSYO4T3L
E23	Immunology	Immunology E23 PL Panel X Innate - Platelet Activation Status after Bacterial Stimulation	Plasma from Whole blood	Daily	RBg14	7	ImmPort	SDY1409	https://doi.org/10.21430/M3TSYO4T3L
E23	Immunology	Immunology E23 PL Panel X Innate - Platelet Activation Status after Bacterial Stimulation	Plasma from Whole blood	Daily	RIb13	7	ImmPort	SDY1409	https://doi.org/10.21430/M3TSYO4T3L
E23	Immunology	Immunology E23 PL Panel X Innate - Platelet Activation Status after Bacterial Stimulation	Plasma from Whole blood	Daily	RJn13	7	ImmPort	SDY1409	https://doi.org/10.21430/M3TSYO4T3L
E23	Immunology	Immunology E23 PL Panel X Innate - Platelet Activation Status after Bacterial Stimulation	Plasma from Whole blood	Daily	ROc14	7	ImmPort	SDY1409	https://doi.org/10.21430/M3TSYO4T3L
E23	Immunology	Immunology E23 PL Panel X Innate - Platelet Activation Status after Bacterial Stimulation	Plasma from Whole blood	Daily	ROh14	7	ImmPort	SDY1409	https://doi.org/10.21430/M3TSYO4T3L
E23	Immunology	Immunology E23 PL Panel X Innate - Platelet Activation Status after Bacterial Stimulation	Plasma from Whole blood	TimePoint	RAd14	7	ImmPort	SDY1409	https://doi.org/10.21430/M3TSYO4T3L
E23	Immunology	Immunology E23 PL Panel X Innate - Platelet Activation Status after Bacterial Stimulation	Plasma from Whole blood	TimePoint	RBg14	8	ImmPort	SDY1409	https://doi.org/10.21430/M3TSYO4T3L
E23	Immunology	Immunology E23 PL Panel X Innate - Platelet Activation Status after Bacterial Stimulation	Plasma from Whole blood	TimePoint	RIb13	7	ImmPort	SDY1409	https://doi.org/10.21430/M3TSYO4T3L
E23	Immunology	Immunology E23 PL Panel X Innate - Platelet Activation Status after Bacterial Stimulation	Plasma from Whole blood	TimePoint	RJn13	9	ImmPort	SDY1409	https://doi.org/10.21430/M3TSYO4T3L
E23	Immunology	Immunology E23 PL Panel X Innate - Platelet Activation Status after Bacterial Stimulation	Plasma from Whole blood	TimePoint	ROc14	9	ImmPort	SDY1409	https://doi.org/10.21430/M3TSYO4T3L
E23	Immunology	Immunology E23 PL Panel X Innate - Platelet Activation Status after Bacterial Stimulation	Plasma from Whole blood	TimePoint	ROh14	6	ImmPort	SDY1409	https://doi.org/10.21430/M3TSYO4T3L
E23	Immunology	Immunology E23 PL Panel Y Innate - Platelet Activation Status after PMA Stimulation	Blood Platelet from Whole blood	TimePoint	RAd14	8	ImmPort	SDY1409	https://doi.org/10.21430/M3TSYO4T3L
E23	Immunology	Immunology E23 PL Panel Y Innate - Platelet Activation Status after PMA Stimulation	Blood Platelet from Whole blood	TimePoint	RBg14	8	ImmPort	SDY1409	https://doi.org/10.21430/M3TSYO4T3L
E23	Immunology	Immunology E23 PL Panel Y Innate - Platelet Activation Status after PMA Stimulation	Blood Platelet from Whole blood	TimePoint	RIb13	8	ImmPort	SDY1409	https://doi.org/10.21430/M3TSYO4T3L
E23	Immunology	Immunology E23 PL Panel Y Innate - Platelet Activation Status after PMA Stimulation	Blood Platelet from Whole blood	TimePoint	RJn13	9	ImmPort	SDY1409	https://doi.org/10.21430/M3TSYO4T3L
E23	Immunology	Immunology E23 PL Panel Y Innate - Platelet Activation Status after PMA Stimulation	Blood Platelet from Whole blood	TimePoint	ROc14	9	ImmPort	SDY1409	https://doi.org/10.21430/M3TSYO4T3L
E23	Immunology	Immunology E23 PL Panel Y Innate - Platelet Activation Status after PMA Stimulation	Blood Platelet from Whole blood	TimePoint	ROh14	6	ImmPort	SDY1409	https://doi.org/10.21430/M3TSYO4T3L
E23	Immunology	Immunology E23 PL Panel Y Innate - Platelet Activation Status after PMA Stimulation	Plasma from Whole blood	Daily	RAd14	7	ImmPort	SDY1409	https://doi.org/10.21430/M3TSYO4T3L
E23	Immunology	Immunology E23 PL Panel Y Innate - Platelet Activation Status after PMA Stimulation	Plasma from Whole blood	Daily	RBg14	7	ImmPort	SDY1409	https://doi.org/10.21430/M3TSYO4T3L
E23	Immunology	Immunology E23 PL Panel Y Innate - Platelet Activation Status after PMA Stimulation	Plasma from Whole blood	Daily	RIb13	7	ImmPort	SDY1409	https://doi.org/10.21430/M3TSYO4T3L
E23	Immunology	Immunology E23 PL Panel Y Innate - Platelet Activation Status after PMA Stimulation	Plasma from Whole blood	Daily	RJn13	7	ImmPort	SDY1409	https://doi.org/10.21430/M3TSYO4T3L
E23	Immunology	Immunology E23 PL Panel Y Innate - Platelet Activation Status after PMA Stimulation	Plasma from Whole blood	Daily	ROc14	7	ImmPort	SDY1409	https://doi.org/10.21430/M3TSYO4T3L
E23	Immunology	Immunology E23 PL Panel Y Innate - Platelet Activation Status after PMA Stimulation	Plasma from Whole blood	Daily	ROh14	7	ImmPort	SDY1409	https://doi.org/10.21430/M3TSYO4T3L
E23	Immunology	Immunology E23 PL Panel Y Innate - Platelet Activation Status after PMA Stimulation	Plasma from Whole blood	TimePoint	RAd14	8	ImmPort	SDY1409	https://doi.org/10.21430/M3TSYO4T3L
E23	Immunology	Immunology E23 PL Panel Y Innate - Platelet Activation Status after PMA Stimulation	Plasma from Whole blood	TimePoint	RBg14	8	ImmPort	SDY1409	https://doi.org/10.21430/M3TSYO4T3L
E23	Immunology	Immunology E23 PL Panel Y Innate - Platelet Activation Status after PMA Stimulation	Plasma from Whole blood	TimePoint	RIb13	8	ImmPort	SDY1409	https://doi.org/10.21430/M3TSYO4T3L
E23	Immunology	Immunology E23 PL Panel Y Innate - Platelet Activation Status after PMA Stimulation	Plasma from Whole blood	TimePoint	RJn13	9	ImmPort	SDY1409	https://doi.org/10.21430/M3TSYO4T3L
E23	Immunology	Immunology E23 PL Panel Y Innate - Platelet Activation Status after PMA Stimulation	Plasma from Whole blood	TimePoint	ROc14	9	ImmPort	SDY1409	https://doi.org/10.21430/M3TSYO4T3L
E23	Immunology	Immunology E23 PL Panel Y Innate - Platelet Activation Status after PMA Stimulation	Plasma from Whole blood	TimePoint	ROh14	6	ImmPort	SDY1409	https://doi.org/10.21430/M3TSYO4T3L
E23	Immunology	Immunology E23 PL Panel Z Innate - Platelet Activation Status	Blood Platelet from Whole blood	TimePoint	RAd14	8	ImmPort	SDY1409	https://doi.org/10.21430/M3TSYO4T3L
E23	Immunology	Immunology E23 PL Panel Z Innate - Platelet Activation Status	Blood Platelet from Whole blood	TimePoint	RBg14	8	ImmPort	SDY1409	https://doi.org/10.21430/M3TSYO4T3L
E23	Immunology	Immunology E23 PL Panel Z Innate - Platelet Activation Status	Blood Platelet from Whole blood	TimePoint	RIb13	8	ImmPort	SDY1409	https://doi.org/10.21430/M3TSYO4T3L
E23	Immunology	Immunology E23 PL Panel Z Innate - Platelet Activation Status	Blood Platelet from Whole blood	TimePoint	RJn13	9	ImmPort	SDY1409	https://doi.org/10.21430/M3TSYO4T3L
E23	Immunology	Immunology E23 PL Panel Z Innate - Platelet Activation Status	Blood Platelet from Whole blood	TimePoint	ROc14	9	ImmPort	SDY1409	https://doi.org/10.21430/M3TSYO4T3L
E23	Immunology	Immunology E23 PL Panel Z Innate - Platelet Activation Status	Blood Platelet from Whole blood	TimePoint	ROh14	6	ImmPort	SDY1409	https://doi.org/10.21430/M3TSYO4T3L
E23	Immunology	Immunology E23 PL Panel Z Innate - Platelet Activation Status	Plasma from Whole blood	Daily	RAd14	7	ImmPort	SDY1409	https://doi.org/10.21430/M3TSYO4T3L
E23	Immunology	Immunology E23 PL Panel Z Innate - Platelet Activation Status	Plasma from Whole blood	Daily	RBg14	7	ImmPort	SDY1409	https://doi.org/10.21430/M3TSYO4T3L
E23	Immunology	Immunology E23 PL Panel Z Innate - Platelet Activation Status	Plasma from Whole blood	Daily	RIb13	7	ImmPort	SDY1409	https://doi.org/10.21430/M3TSYO4T3L
E23	Immunology	Immunology E23 PL Panel Z Innate - Platelet Activation Status	Plasma from Whole blood	Daily	RJn13	7	ImmPort	SDY1409	https://doi.org/10.21430/M3TSYO4T3L
E23	Immunology	Immunology E23 PL Panel Z Innate - Platelet Activation Status	Plasma from Whole blood	Daily	ROc14	7	ImmPort	SDY1409	https://doi.org/10.21430/M3TSYO4T3L
E23	Immunology	Immunology E23 PL Panel Z Innate - Platelet Activation Status	Plasma from Whole blood	Daily	ROh14	7	ImmPort	SDY1409	https://doi.org/10.21430/M3TSYO4T3L
E23	Immunology	Immunology E23 PL Panel Z Innate - Platelet Activation Status	Plasma from Whole blood	TimePoint	RAd14	8	ImmPort	SDY1409	https://doi.org/10.21430/M3TSYO4T3L
E23	Immunology	Immunology E23 PL Panel Z Innate - Platelet Activation Status	Plasma from Whole blood	TimePoint	RBg14	8	ImmPort	SDY1409	https://doi.org/10.21430/M3TSYO4T3L
E23	Immunology	Immunology E23 PL Panel Z Innate - Platelet Activation Status	Plasma from Whole blood	TimePoint	RIb13	8	ImmPort	SDY1409	https://doi.org/10.21430/M3TSYO4T3L
E23	Immunology	Immunology E23 PL Panel Z Innate - Platelet Activation Status	Plasma from Whole blood	TimePoint	RJn13	9	ImmPort	SDY1409	https://doi.org/10.21430/M3TSYO4T3L
E23	Immunology	Immunology E23 PL Panel Z Innate - Platelet Activation Status	Plasma from Whole blood	TimePoint	ROc14	9	ImmPort	SDY1409	https://doi.org/10.21430/M3TSYO4T3L
E23	Immunology	Immunology E23 PL Panel Z Innate - Platelet Activation Status	Plasma from Whole blood	TimePoint	ROh14	6	ImmPort	SDY1409	https://doi.org/10.21430/M3TSYO4T3L
E23	Immunology	Immunology E23 WB Panel X Innate - Neutrophil and Monocyte Activation Status after Stimulation with Bacteria	Whole blood	Daily	RAd14	7	ImmPort	SDY1409	https://doi.org/10.21430/M3TSYO4T3L
E23	Immunology	Immunology E23 WB Panel X Innate - Neutrophil and Monocyte Activation Status after Stimulation with Bacteria	Whole blood	Daily	RBg14	7	ImmPort	SDY1409	https://doi.org/10.21430/M3TSYO4T3L
E23	Immunology	Immunology E23 WB Panel X Innate - Neutrophil and Monocyte Activation Status after Stimulation with Bacteria	Whole blood	Daily	RIb13	7	ImmPort	SDY1409	https://doi.org/10.21430/M3TSYO4T3L
E23	Immunology	Immunology E23 WB Panel X Innate - Neutrophil and Monocyte Activation Status after Stimulation with Bacteria	Whole blood	Daily	RJn13	7	ImmPort	SDY1409	https://doi.org/10.21430/M3TSYO4T3L
E23	Immunology	Immunology E23 WB Panel X Innate - Neutrophil and Monocyte Activation Status after Stimulation with Bacteria	Whole blood	Daily	ROc14	7	ImmPort	SDY1409	https://doi.org/10.21430/M3TSYO4T3L
E23	Immunology	Immunology E23 WB Panel X Innate - Neutrophil and Monocyte Activation Status after Stimulation with Bacteria	Whole blood	Daily	ROh14	7	ImmPort	SDY1409	https://doi.org/10.21430/M3TSYO4T3L
E23	Immunology	Immunology E23 WB Panel X Innate - Neutrophil and Monocyte Activation Status after Stimulation with Bacteria	Whole blood	TimePoint	RAd14	16	ImmPort	SDY1409	https://doi.org/10.21430/M3TSYO4T3L
E23	Immunology	Immunology E23 WB Panel X Innate - Neutrophil and Monocyte Activation Status after Stimulation with Bacteria	Whole blood	TimePoint	RBg14	16	ImmPort	SDY1409	https://doi.org/10.21430/M3TSYO4T3L
E23	Immunology	Immunology E23 WB Panel X Innate - Neutrophil and Monocyte Activation Status after Stimulation with Bacteria	Whole blood	TimePoint	RIb13	15	ImmPort	SDY1409	https://doi.org/10.21430/M3TSYO4T3L
E23	Immunology	Immunology E23 WB Panel X Innate - Neutrophil and Monocyte Activation Status after Stimulation with Bacteria	Whole blood	TimePoint	RJn13	18	ImmPort	SDY1409	https://doi.org/10.21430/M3TSYO4T3L
E23	Immunology	Immunology E23 WB Panel X Innate - Neutrophil and Monocyte Activation Status after Stimulation with Bacteria	Whole blood	TimePoint	ROc14	17	ImmPort	SDY1409	https://doi.org/10.21430/M3TSYO4T3L
E23	Immunology	Immunology E23 WB Panel X Innate - Neutrophil and Monocyte Activation Status after Stimulation with Bacteria	Whole blood	TimePoint	ROh14	12	ImmPort	SDY1409	https://doi.org/10.21430/M3TSYO4T3L
E23	Immunology	Immunology E23 WB Panel Y Innate - Neutrophil and Monocyte Activation Status after Stimulation with PMA	Whole blood	Daily	RAd14	7	ImmPort	SDY1409	https://doi.org/10.21430/M3TSYO4T3L
E23	Immunology	Immunology E23 WB Panel Y Innate - Neutrophil and Monocyte Activation Status after Stimulation with PMA	Whole blood	Daily	RBg14	7	ImmPort	SDY1409	https://doi.org/10.21430/M3TSYO4T3L
E23	Immunology	Immunology E23 WB Panel Y Innate - Neutrophil and Monocyte Activation Status after Stimulation with PMA	Whole blood	Daily	RIb13	7	ImmPort	SDY1409	https://doi.org/10.21430/M3TSYO4T3L
E23	Immunology	Immunology E23 WB Panel Y Innate - Neutrophil and Monocyte Activation Status after Stimulation with PMA	Whole blood	Daily	RJn13	7	ImmPort	SDY1409	https://doi.org/10.21430/M3TSYO4T3L
E23	Immunology	Immunology E23 WB Panel Y Innate - Neutrophil and Monocyte Activation Status after Stimulation with PMA	Whole blood	Daily	ROc14	7	ImmPort	SDY1409	https://doi.org/10.21430/M3TSYO4T3L
E23	Immunology	Immunology E23 WB Panel Y Innate - Neutrophil and Monocyte Activation Status after Stimulation with PMA	Whole blood	Daily	ROh14	7	ImmPort	SDY1409	https://doi.org/10.21430/M3TSYO4T3L
E23	Immunology	Immunology E23 WB Panel Y Innate - Neutrophil and Monocyte Activation Status after Stimulation with PMA	Whole blood	TimePoint	RAd14	15	ImmPort	SDY1409	https://doi.org/10.21430/M3TSYO4T3L
E23	Immunology	Immunology E23 WB Panel Y Innate - Neutrophil and Monocyte Activation Status after Stimulation with PMA	Whole blood	TimePoint	RBg14	16	ImmPort	SDY1409	https://doi.org/10.21430/M3TSYO4T3L
E23	Immunology	Immunology E23 WB Panel Y Innate - Neutrophil and Monocyte Activation Status after Stimulation with PMA	Whole blood	TimePoint	RIb13	16	ImmPort	SDY1409	https://doi.org/10.21430/M3TSYO4T3L
E23	Immunology	Immunology E23 WB Panel Y Innate - Neutrophil and Monocyte Activation Status after Stimulation with PMA	Whole blood	TimePoint	RJn13	18	ImmPort	SDY1409	https://doi.org/10.21430/M3TSYO4T3L
E23	Immunology	Immunology E23 WB Panel Y Innate - Neutrophil and Monocyte Activation Status after Stimulation with PMA	Whole blood	TimePoint	ROc14	18	ImmPort	SDY1409	https://doi.org/10.21430/M3TSYO4T3L
E23	Immunology	Immunology E23 WB Panel Y Innate - Neutrophil and Monocyte Activation Status after Stimulation with PMA	Whole blood	TimePoint	ROh14	12	ImmPort	SDY1409	https://doi.org/10.21430/M3TSYO4T3L
E23	Immunology	Immunology E23 WB Panel Z Innate - Neutrophil and Monocyte Activation Status	Whole blood	Daily	RAd14	7	ImmPort	SDY1409	https://doi.org/10.21430/M3TSYO4T3L
E23	Immunology	Immunology E23 WB Panel Z Innate - Neutrophil and Monocyte Activation Status	Whole blood	Daily	RBg14	7	ImmPort	SDY1409	https://doi.org/10.21430/M3TSYO4T3L
E23	Immunology	Immunology E23 WB Panel Z Innate - Neutrophil and Monocyte Activation Status	Whole blood	Daily	RIb13	7	ImmPort	SDY1409	https://doi.org/10.21430/M3TSYO4T3L
E23	Immunology	Immunology E23 WB Panel Z Innate - Neutrophil and Monocyte Activation Status	Whole blood	Daily	RJn13	7	ImmPort	SDY1409	https://doi.org/10.21430/M3TSYO4T3L
E23	Immunology	Immunology E23 WB Panel Z Innate - Neutrophil and Monocyte Activation Status	Whole blood	Daily	ROc14	7	ImmPort	SDY1409	https://doi.org/10.21430/M3TSYO4T3L
E23	Immunology	Immunology E23 WB Panel Z Innate - Neutrophil and Monocyte Activation Status	Whole blood	Daily	ROh14	7	ImmPort	SDY1409	https://doi.org/10.21430/M3TSYO4T3L
E23	Immunology	Immunology E23 WB Panel Z Innate - Neutrophil and Monocyte Activation Status	Whole blood	TimePoint	RAd14	16	ImmPort	SDY1409	https://doi.org/10.21430/M3TSYO4T3L
E23	Immunology	Immunology E23 WB Panel Z Innate - Neutrophil and Monocyte Activation Status	Whole blood	TimePoint	RBg14	16	ImmPort	SDY1409	https://doi.org/10.21430/M3TSYO4T3L
E23	Immunology	Immunology E23 WB Panel Z Innate - Neutrophil and Monocyte Activation Status	Whole blood	TimePoint	RIb13	16	ImmPort	SDY1409	https://doi.org/10.21430/M3TSYO4T3L
E23	Immunology	Immunology E23 WB Panel Z Innate - Neutrophil and Monocyte Activation Status	Whole blood	TimePoint	RJn13	17	ImmPort	SDY1409	https://doi.org/10.21430/M3TSYO4T3L
E23	Immunology	Immunology E23 WB Panel Z Innate - Neutrophil and Monocyte Activation Status	Whole blood	TimePoint	ROc14	18	ImmPort	SDY1409	https://doi.org/10.21430/M3TSYO4T3L
E23	Immunology	Immunology E23 WB Panel Z Innate - Neutrophil and Monocyte Activation Status	Whole blood	TimePoint	ROh14	12	ImmPort	SDY1409	https://doi.org/10.21430/M3TSYO4T3L
E23	Lipidomics	E23 Bone Marrow Relative Quantification of Lipids QC Normalized Results	Cell Pellet from Bone Marrow	TimePoint	RAd14	8	MaSSIVE	MSV000080637	https://doi.org/doi:10.25345/C58S7K
E23	Lipidomics	E23 Bone Marrow Relative Quantification of Lipids QC Normalized Results	Cell Pellet from Bone Marrow	TimePoint	RBg14	8	MaSSIVE	MSV000080637	https://doi.org/doi:10.25345/C58S7K
E23	Lipidomics	E23 Bone Marrow Relative Quantification of Lipids QC Normalized Results	Cell Pellet from Bone Marrow	TimePoint	RIb13	8	MaSSIVE	MSV000080637	https://doi.org/doi:10.25345/C58S7K
E23	Lipidomics	E23 Bone Marrow Relative Quantification of Lipids QC Normalized Results	Cell Pellet from Bone Marrow	TimePoint	RJn13	8	MaSSIVE	MSV000080637	https://doi.org/doi:10.25345/C58S7K
E23	Lipidomics	E23 Bone Marrow Relative Quantification of Lipids QC Normalized Results	Cell Pellet from Bone Marrow	TimePoint	ROc14	8	MaSSIVE	MSV000080637	https://doi.org/doi:10.25345/C58S7K
E23	Lipidomics	E23 Bone Marrow Relative Quantification of Lipids QC Normalized Results	Cell Pellet from Bone Marrow	TimePoint	ROh14	6	MaSSIVE	MSV000080637	https://doi.org/doi:10.25345/C58S7K
E23	Lipidomics	E23 Whole Blood Relative Quantification of Lipids QC Normalized Results	Blood Pellet from Whole blood	TimePoint	RAd14	8	MaSSIVE	MSV000080637	https://doi.org/doi:10.25345/C58S7K
E23	Lipidomics	E23 Whole Blood Relative Quantification of Lipids QC Normalized Results	Blood Pellet from Whole blood	TimePoint	RBg14	8	MaSSIVE	MSV000080637	https://doi.org/doi:10.25345/C58S7K
E23	Lipidomics	E23 Whole Blood Relative Quantification of Lipids QC Normalized Results	Blood Pellet from Whole blood	TimePoint	RIb13	8	MaSSIVE	MSV000080637	https://doi.org/doi:10.25345/C58S7K
E23	Lipidomics	E23 Whole Blood Relative Quantification of Lipids QC Normalized Results	Blood Pellet from Whole blood	TimePoint	RJn13	9	MaSSIVE	MSV000080637	https://doi.org/doi:10.25345/C58S7K
E23	Lipidomics	E23 Whole Blood Relative Quantification of Lipids QC Normalized Results	Blood Pellet from Whole blood	TimePoint	ROc14	9	MaSSIVE	MSV000080637	https://doi.org/doi:10.25345/C58S7K
E23	Lipidomics	E23 Whole Blood Relative Quantification of Lipids QC Normalized Results	Blood Pellet from Whole blood	TimePoint	ROh14	6	MaSSIVE	MSV000080637	https://doi.org/doi:10.25345/C58S7K
E23	Metabolomics	E23 raw untargeted metabolomics results from c18- column (tp venous, tp capillary and daily capillary samples)	Plasma from Whole blood	Daily	RAd14	49	MetaboLights	MTBLS542	https://identifiers.org/metabolights:MTBLS542
E23	Metabolomics	E23 raw untargeted metabolomics results from c18- column (tp venous, tp capillary and daily capillary samples)	Plasma from Whole blood	Daily	RBg14	47	MetaboLights	MTBLS542	https://identifiers.org/metabolights:MTBLS542
E23	Metabolomics	E23 raw untargeted metabolomics results from c18- column (tp venous, tp capillary and daily capillary samples)	Plasma from Whole blood	Daily	RIb13	48	MetaboLights	MTBLS542	https://identifiers.org/metabolights:MTBLS542
E23	Metabolomics	E23 raw untargeted metabolomics results from c18- column (tp venous, tp capillary and daily capillary samples)	Plasma from Whole blood	Daily	RJn13	21	MetaboLights	MTBLS542	https://identifiers.org/metabolights:MTBLS542
E23	Metabolomics	E23 raw untargeted metabolomics results from c18- column (tp venous, tp capillary and daily capillary samples)	Plasma from Whole blood	Daily	ROc14	46	MetaboLights	MTBLS542	https://identifiers.org/metabolights:MTBLS542
E23	Metabolomics	E23 raw untargeted metabolomics results from c18- column (tp venous, tp capillary and daily capillary samples)	Plasma from Whole blood	Daily	ROh14	48	MetaboLights	MTBLS542	https://identifiers.org/metabolights:MTBLS542
E23	Metabolomics	E23 raw untargeted metabolomics results from c18- column (tp venous, tp capillary and daily capillary samples)	Plasma from Whole blood	TimePoint	RAd14	13	MetaboLights	MTBLS542	https://identifiers.org/metabolights:MTBLS542
E23	Metabolomics	E23 raw untargeted metabolomics results from c18- column (tp venous, tp capillary and daily capillary samples)	Plasma from Whole blood	TimePoint	RBg14	13	MetaboLights	MTBLS542	https://identifiers.org/metabolights:MTBLS542
E23	Metabolomics	E23 raw untargeted metabolomics results from c18- column (tp venous, tp capillary and daily capillary samples)	Plasma from Whole blood	TimePoint	RIb13	13	MetaboLights	MTBLS542	https://identifiers.org/metabolights:MTBLS542
E23	Metabolomics	E23 raw untargeted metabolomics results from c18- column (tp venous, tp capillary and daily capillary samples)	Plasma from Whole blood	TimePoint	RJn13	15	MetaboLights	MTBLS542	https://identifiers.org/metabolights:MTBLS542
E23	Metabolomics	E23 raw untargeted metabolomics results from c18- column (tp venous, tp capillary and daily capillary samples)	Plasma from Whole blood	TimePoint	ROc14	14	MetaboLights	MTBLS542	https://identifiers.org/metabolights:MTBLS542
E23	Metabolomics	E23 raw untargeted metabolomics results from c18- column (tp venous, tp capillary and daily capillary samples)	Plasma from Whole blood	TimePoint	ROh14	9	MetaboLights	MTBLS542	https://identifiers.org/metabolights:MTBLS542
E23	Metabolomics	E23 raw untargeted metabolomics results from c18- column (tp venous, tp capillary and daily capillary samples)	Plasma from Whole blood	N/A	REe6	1	MetaboLights	MTBLS542	https://identifiers.org/metabolights:MTBLS542
E23	Metabolomics	E23 processed untargeted metabolomics results from c18- column (tp venous, tp capillary and daily capillary samples)	Plasma from Whole blood	Daily	RAd14	49	MetaboLights	MTBLS542	https://identifiers.org/metabolights:MTBLS542
E23	Metabolomics	E23 processed untargeted metabolomics results from c18- column (tp venous, tp capillary and daily capillary samples)	Plasma from Whole blood	Daily	RBg14	47	MetaboLights	MTBLS542	https://identifiers.org/metabolights:MTBLS542
E23	Metabolomics	E23 processed untargeted metabolomics results from c18- column (tp venous, tp capillary and daily capillary samples)	Plasma from Whole blood	Daily	RIb13	48	MetaboLights	MTBLS542	https://identifiers.org/metabolights:MTBLS542
E23	Metabolomics	E23 processed untargeted metabolomics results from c18- column (tp venous, tp capillary and daily capillary samples)	Plasma from Whole blood	Daily	RJn13	21	MetaboLights	MTBLS542	https://identifiers.org/metabolights:MTBLS542
E23	Metabolomics	E23 processed untargeted metabolomics results from c18- column (tp venous, tp capillary and daily capillary samples)	Plasma from Whole blood	Daily	ROc14	46	MetaboLights	MTBLS542	https://identifiers.org/metabolights:MTBLS542
E23	Metabolomics	E23 processed untargeted metabolomics results from c18- column (tp venous, tp capillary and daily capillary samples)	Plasma from Whole blood	Daily	ROh14	48	MetaboLights	MTBLS542	https://identifiers.org/metabolights:MTBLS542
E23	Metabolomics	E23 processed untargeted metabolomics results from c18- column (tp venous, tp capillary and daily capillary samples)	Plasma from Whole blood	TimePoint	RAd14	13	MetaboLights	MTBLS542	https://identifiers.org/metabolights:MTBLS542
E23	Metabolomics	E23 processed untargeted metabolomics results from c18- column (tp venous, tp capillary and daily capillary samples)	Plasma from Whole blood	TimePoint	RBg14	13	MetaboLights	MTBLS542	https://identifiers.org/metabolights:MTBLS542
E23	Metabolomics	E23 processed untargeted metabolomics results from c18- column (tp venous, tp capillary and daily capillary samples)	Plasma from Whole blood	TimePoint	RIb13	13	MetaboLights	MTBLS542	https://identifiers.org/metabolights:MTBLS542
E23	Metabolomics	E23 processed untargeted metabolomics results from c18- column (tp venous, tp capillary and daily capillary samples)	Plasma from Whole blood	TimePoint	RJn13	15	MetaboLights	MTBLS542	https://identifiers.org/metabolights:MTBLS542
E23	Metabolomics	E23 processed untargeted metabolomics results from c18- column (tp venous, tp capillary and daily capillary samples)	Plasma from Whole blood	TimePoint	ROc14	14	MetaboLights	MTBLS542	https://identifiers.org/metabolights:MTBLS542
E23	Metabolomics	E23 processed untargeted metabolomics results from c18- column (tp venous, tp capillary and daily capillary samples)	Plasma from Whole blood	TimePoint	ROh14	9	MetaboLights	MTBLS542	https://identifiers.org/metabolights:MTBLS542
E23	Metabolomics	E23 processed untargeted metabolomics results from c18- column (tp venous, tp capillary and daily capillary samples)	Plasma from Whole blood	N/A	REe6	1	MetaboLights	MTBLS542	https://identifiers.org/metabolights:MTBLS542
E23	Metabolomics	E23 processed untargeted metabolomics results from HILIC+ column (tp venous, tp capillary and daily capillary samples)	Plasma from Whole blood	Daily	RAd14	49	MetaboLights	MTBLS542	https://identifiers.org/metabolights:MTBLS542
E23	Metabolomics	E23 processed untargeted metabolomics results from HILIC+ column (tp venous, tp capillary and daily capillary samples)	Plasma from Whole blood	Daily	RBg14	47	MetaboLights	MTBLS542	https://identifiers.org/metabolights:MTBLS542
E23	Metabolomics	E23 processed untargeted metabolomics results from HILIC+ column (tp venous, tp capillary and daily capillary samples)	Plasma from Whole blood	Daily	RIb13	48	MetaboLights	MTBLS542	https://identifiers.org/metabolights:MTBLS542
E23	Metabolomics	E23 processed untargeted metabolomics results from HILIC+ column (tp venous, tp capillary and daily capillary samples)	Plasma from Whole blood	Daily	RJn13	21	MetaboLights	MTBLS542	https://identifiers.org/metabolights:MTBLS542
E23	Metabolomics	E23 processed untargeted metabolomics results from HILIC+ column (tp venous, tp capillary and daily capillary samples)	Plasma from Whole blood	Daily	ROc14	46	MetaboLights	MTBLS542	https://identifiers.org/metabolights:MTBLS542
E23	Metabolomics	E23 processed untargeted metabolomics results from HILIC+ column (tp venous, tp capillary and daily capillary samples)	Plasma from Whole blood	Daily	ROh14	48	MetaboLights	MTBLS542	https://identifiers.org/metabolights:MTBLS542
E23	Metabolomics	E23 processed untargeted metabolomics results from HILIC+ column (tp venous, tp capillary and daily capillary samples)	Plasma from Whole blood	TimePoint	RAd14	13	MetaboLights	MTBLS542	https://identifiers.org/metabolights:MTBLS542
E23	Metabolomics	E23 processed untargeted metabolomics results from HILIC+ column (tp venous, tp capillary and daily capillary samples)	Plasma from Whole blood	TimePoint	RBg14	13	MetaboLights	MTBLS542	https://identifiers.org/metabolights:MTBLS542
E23	Metabolomics	E23 processed untargeted metabolomics results from HILIC+ column (tp venous, tp capillary and daily capillary samples)	Plasma from Whole blood	TimePoint	RIb13	13	MetaboLights	MTBLS542	https://identifiers.org/metabolights:MTBLS542
E23	Metabolomics	E23 processed untargeted metabolomics results from HILIC+ column (tp venous, tp capillary and daily capillary samples)	Plasma from Whole blood	TimePoint	RJn13	15	MetaboLights	MTBLS542	https://identifiers.org/metabolights:MTBLS542
E23	Metabolomics	E23 processed untargeted metabolomics results from HILIC+ column (tp venous, tp capillary and daily capillary samples)	Plasma from Whole blood	TimePoint	ROc14	14	MetaboLights	MTBLS542	https://identifiers.org/metabolights:MTBLS542
E23	Metabolomics	E23 processed untargeted metabolomics results from HILIC+ column (tp venous, tp capillary and daily capillary samples)	Plasma from Whole blood	TimePoint	ROh14	9	MetaboLights	MTBLS542	https://identifiers.org/metabolights:MTBLS542
E23	Metabolomics	E23 processed untargeted metabolomics results from HILIC+ column (tp venous, tp capillary and daily capillary samples)	Plasma from Whole blood	N/A	REe6	1	MetaboLights	MTBLS542	https://identifiers.org/metabolights:MTBLS542
E23	Metabolomics	E23 raw untargeted metabolomics results from HILIC+ column (tp venous, tp capillary and daily capillary samples)	Plasma from Whole blood	Daily	RAd14	49	MetaboLights	MTBLS542	https://identifiers.org/metabolights:MTBLS542
E23	Metabolomics	E23 raw untargeted metabolomics results from HILIC+ column (tp venous, tp capillary and daily capillary samples)	Plasma from Whole blood	Daily	RBg14	47	MetaboLights	MTBLS542	https://identifiers.org/metabolights:MTBLS542
E23	Metabolomics	E23 raw untargeted metabolomics results from HILIC+ column (tp venous, tp capillary and daily capillary samples)	Plasma from Whole blood	Daily	RIb13	48	MetaboLights	MTBLS542	https://identifiers.org/metabolights:MTBLS542
E23	Metabolomics	E23 raw untargeted metabolomics results from HILIC+ column (tp venous, tp capillary and daily capillary samples)	Plasma from Whole blood	Daily	RJn13	21	MetaboLights	MTBLS542	https://identifiers.org/metabolights:MTBLS542
E23	Metabolomics	E23 raw untargeted metabolomics results from HILIC+ column (tp venous, tp capillary and daily capillary samples)	Plasma from Whole blood	Daily	ROc14	46	MetaboLights	MTBLS542	https://identifiers.org/metabolights:MTBLS542
E23	Metabolomics	E23 raw untargeted metabolomics results from HILIC+ column (tp venous, tp capillary and daily capillary samples)	Plasma from Whole blood	Daily	ROh14	48	MetaboLights	MTBLS542	https://identifiers.org/metabolights:MTBLS542
E23	Metabolomics	E23 raw untargeted metabolomics results from HILIC+ column (tp venous, tp capillary and daily capillary samples)	Plasma from Whole blood	TimePoint	RAd14	13	MetaboLights	MTBLS542	https://identifiers.org/metabolights:MTBLS542
E23	Metabolomics	E23 raw untargeted metabolomics results from HILIC+ column (tp venous, tp capillary and daily capillary samples)	Plasma from Whole blood	TimePoint	RBg14	13	MetaboLights	MTBLS542	https://identifiers.org/metabolights:MTBLS542
E23	Metabolomics	E23 raw untargeted metabolomics results from HILIC+ column (tp venous, tp capillary and daily capillary samples)	Plasma from Whole blood	TimePoint	RIb13	13	MetaboLights	MTBLS542	https://identifiers.org/metabolights:MTBLS542
E23	Metabolomics	E23 raw untargeted metabolomics results from HILIC+ column (tp venous, tp capillary and daily capillary samples)	Plasma from Whole blood	TimePoint	RJn13	15	MetaboLights	MTBLS542	https://identifiers.org/metabolights:MTBLS542
E23	Metabolomics	E23 raw untargeted metabolomics results from HILIC+ column (tp venous, tp capillary and daily capillary samples)	Plasma from Whole blood	TimePoint	ROc14	14	MetaboLights	MTBLS542	https://identifiers.org/metabolights:MTBLS542
E23	Metabolomics	E23 raw untargeted metabolomics results from HILIC+ column (tp venous, tp capillary and daily capillary samples)	Plasma from Whole blood	TimePoint	ROh14	9	MetaboLights	MTBLS542	https://identifiers.org/metabolights:MTBLS542
E23	Metabolomics	E23 raw untargeted metabolomics results from HILIC+ column (tp venous, tp capillary and daily capillary samples)	Plasma from Whole blood	N/A	REe6	1	MetaboLights	MTBLS542	https://identifiers.org/metabolights:MTBLS542
E23	Proteomics	Proteomics E23 raw spectral counts(both top and other proteins)	RBC from Whole blood	TimePoint	RAd14	4	PRIDE	PXD007775	https://identifiers.org/pride.project:PXD007775
E23	Proteomics	Proteomics E23 raw spectral counts(both top and other proteins)	RBC from Whole blood	TimePoint	RBg14	4	PRIDE	PXD007775	https://identifiers.org/pride.project:PXD007775
E23	Proteomics	Proteomics E23 raw spectral counts(both top and other proteins)	RBC from Whole blood	TimePoint	RIb13	4	PRIDE	PXD007775	https://identifiers.org/pride.project:PXD007775
E23	Proteomics	Proteomics E23 raw spectral counts(both top and other proteins)	RBC from Whole blood	TimePoint	RJn13	4	PRIDE	PXD007775	https://identifiers.org/pride.project:PXD007775
E23	Proteomics	Proteomics E23 raw spectral counts(both top and other proteins)	RBC from Whole blood	TimePoint	ROc14	4	PRIDE	PXD007775	https://identifiers.org/pride.project:PXD007775
E23	Proteomics	Proteomics E23 raw spectral counts(both top and other proteins)	RBC from Whole blood	TimePoint	ROh14	4	PRIDE	PXD007775	https://identifiers.org/pride.project:PXD007775
E23	Proteomics	Proteomics E23 raw spectral counts - top proteins only	RBC from Whole blood	TimePoint	RAd14	4	PRIDE	PXD007775	https://identifiers.org/pride.project:PXD007775
E23	Proteomics	Proteomics E23 raw spectral counts - top proteins only	RBC from Whole blood	TimePoint	RBg14	4	PRIDE	PXD007775	https://identifiers.org/pride.project:PXD007775
E23	Proteomics	Proteomics E23 raw spectral counts - top proteins only	RBC from Whole blood	TimePoint	RIb13	4	PRIDE	PXD007775	https://identifiers.org/pride.project:PXD007775
E23	Proteomics	Proteomics E23 raw spectral counts - top proteins only	RBC from Whole blood	TimePoint	RJn13	4	PRIDE	PXD007775	https://identifiers.org/pride.project:PXD007775
E23	Proteomics	Proteomics E23 raw spectral counts - top proteins only	RBC from Whole blood	TimePoint	ROc14	4	PRIDE	PXD007775	https://identifiers.org/pride.project:PXD007775
E23	Proteomics	Proteomics E23 raw spectral counts - top proteins only	RBC from Whole blood	TimePoint	ROh14	4	PRIDE	PXD007775	https://identifiers.org/pride.project:PXD007775
E23	Proteomics	Proteomics E23 sc+nsaf normalized spectral counts(both top and other proteins)	RBC from Whole blood	TimePoint	RAd14	4	PRIDE	PXD007775	https://identifiers.org/pride.project:PXD007775
E23	Proteomics	Proteomics E23 sc+nsaf normalized spectral counts(both top and other proteins)	RBC from Whole blood	TimePoint	RBg14	4	PRIDE	PXD007775	https://identifiers.org/pride.project:PXD007775
E23	Proteomics	Proteomics E23 sc+nsaf normalized spectral counts(both top and other proteins)	RBC from Whole blood	TimePoint	RIb13	4	PRIDE	PXD007775	https://identifiers.org/pride.project:PXD007775
E23	Proteomics	Proteomics E23 sc+nsaf normalized spectral counts(both top and other proteins)	RBC from Whole blood	TimePoint	RJn13	4	PRIDE	PXD007775	https://identifiers.org/pride.project:PXD007775
E23	Proteomics	Proteomics E23 sc+nsaf normalized spectral counts(both top and other proteins)	RBC from Whole blood	TimePoint	ROc14	4	PRIDE	PXD007775	https://identifiers.org/pride.project:PXD007775
E23	Proteomics	Proteomics E23 sc+nsaf normalized spectral counts(both top and other proteins)	RBC from Whole blood	TimePoint	ROh14	4	PRIDE	PXD007775	https://identifiers.org/pride.project:PXD007775
E23	Proteomics	Proteomics E23 sc+nsaf normalized spectral counts - top proteins only	RBC from Whole blood	TimePoint	RAd14	4	PRIDE	PXD007775	https://identifiers.org/pride.project:PXD007775
E23	Proteomics	Proteomics E23 sc+nsaf normalized spectral counts - top proteins only	RBC from Whole blood	TimePoint	RBg14	4	PRIDE	PXD007775	https://identifiers.org/pride.project:PXD007775
E23	Proteomics	Proteomics E23 sc+nsaf normalized spectral counts - top proteins only	RBC from Whole blood	TimePoint	RIb13	4	PRIDE	PXD007775	https://identifiers.org/pride.project:PXD007775
E23	Proteomics	Proteomics E23 sc+nsaf normalized spectral counts - top proteins only	RBC from Whole blood	TimePoint	RJn13	4	PRIDE	PXD007775	https://identifiers.org/pride.project:PXD007775
E23	Proteomics	Proteomics E23 sc+nsaf normalized spectral counts - top proteins only	RBC from Whole blood	TimePoint	ROc14	4	PRIDE	PXD007775	https://identifiers.org/pride.project:PXD007775
E23	Proteomics	Proteomics E23 sc+nsaf normalized spectral counts - top proteins only	RBC from Whole blood	TimePoint	ROh14	4	PRIDE	PXD007775	https://identifiers.org/pride.project:PXD007775
E23	Proteomics	Proteomics E23 sc+nsaf+app normalized spectral counts(both top and other proteins)	RBC from Whole blood	TimePoint	RAd14	4	PRIDE	PXD007775	https://identifiers.org/pride.project:PXD007775
E23	Proteomics	Proteomics E23 sc+nsaf+app normalized spectral counts(both top and other proteins)	RBC from Whole blood	TimePoint	RBg14	4	PRIDE	PXD007775	https://identifiers.org/pride.project:PXD007775
E23	Proteomics	Proteomics E23 sc+nsaf+app normalized spectral counts(both top and other proteins)	RBC from Whole blood	TimePoint	RIb13	4	PRIDE	PXD007775	https://identifiers.org/pride.project:PXD007775
E23	Proteomics	Proteomics E23 sc+nsaf+app normalized spectral counts(both top and other proteins)	RBC from Whole blood	TimePoint	RJn13	4	PRIDE	PXD007775	https://identifiers.org/pride.project:PXD007775
E23	Proteomics	Proteomics E23 sc+nsaf+app normalized spectral counts(both top and other proteins)	RBC from Whole blood	TimePoint	ROc14	4	PRIDE	PXD007775	https://identifiers.org/pride.project:PXD007775
E23	Proteomics	Proteomics E23 sc+nsaf+app normalized spectral counts(both top and other proteins)	RBC from Whole blood	TimePoint	ROh14	4	PRIDE	PXD007775	https://identifiers.org/pride.project:PXD007775
E23	Proteomics	Proteomics E23 sc+nsaf+app normalized spectral counts - top proteins only	RBC from Whole blood	TimePoint	RAd14	4	PRIDE	PXD007775	https://identifiers.org/pride.project:PXD007775
E23	Proteomics	Proteomics E23 sc+nsaf+app normalized spectral counts - top proteins only	RBC from Whole blood	TimePoint	RBg14	4	PRIDE	PXD007775	https://identifiers.org/pride.project:PXD007775
E23	Proteomics	Proteomics E23 sc+nsaf+app normalized spectral counts - top proteins only	RBC from Whole blood	TimePoint	RIb13	4	PRIDE	PXD007775	https://identifiers.org/pride.project:PXD007775
E23	Proteomics	Proteomics E23 sc+nsaf+app normalized spectral counts - top proteins only	RBC from Whole blood	TimePoint	RJn13	4	PRIDE	PXD007775	https://identifiers.org/pride.project:PXD007775
E23	Proteomics	Proteomics E23 sc+nsaf+app normalized spectral counts - top proteins only	RBC from Whole blood	TimePoint	ROc14	4	PRIDE	PXD007775	https://identifiers.org/pride.project:PXD007775
E23	Proteomics	Proteomics E23 sc+nsaf+app normalized spectral counts - top proteins only	RBC from Whole blood	TimePoint	ROh14	4	PRIDE	PXD007775	https://identifiers.org/pride.project:PXD007775
