# Supplementary material for: MaHPIC malaria systems biology data from Plasmodium cynomolgi sporozoite longitudinal infections in macaques
Source: Sci Data. 2022 Nov 24;9:722. doi: 10.1038/s41597-022-01755-y (PMC9700667; doi:10.1038/s41597-022-01755-y)
Supplement: Supplementary file 5 — Supplementary Table 5 [file 41597_2022_1755_MOESM5_ESM.xlsx]

## Sheet: Supplementary Table 5
Experiment ID	Data Type	Sample Summary	Sample Type	Collection Frequency	Subject ID	# Samples	Repository	Accession #	Repository URL
E25	Clinical	E25 Clinical CBC Panel Results	Whole blood	Daily	RAd14	53	PlasmoDB	10.25739/70ze-8c03	https://doi.org/10.25739/70ze-8c03
E25	Clinical	E25 Clinical CBC Panel Results	Whole blood	Daily	RBg14	53	PlasmoDB	10.25739/70ze-8c03	https://doi.org/10.25739/70ze-8c03
E25	Clinical	E25 Clinical CBC Panel Results	Whole blood	Daily	RIb13	53	PlasmoDB	10.25739/70ze-8c03	https://doi.org/10.25739/70ze-8c03
E25	Clinical	E25 Clinical CBC Panel Results	Whole blood	Daily	ROc14	53	PlasmoDB	10.25739/70ze-8c03	https://doi.org/10.25739/70ze-8c03
E25	Clinical	E25 Clinical CBC Panel Results	Whole blood	Daily	ROh14	53	PlasmoDB	10.25739/70ze-8c03	https://doi.org/10.25739/70ze-8c03
E25	Clinical	E25 Clinical CBC Panel Results	Whole blood	TimePoint	RAd14	6	PlasmoDB	10.25739/70ze-8c03	https://doi.org/10.25739/70ze-8c03
E25	Clinical	E25 Clinical CBC Panel Results	Whole blood	TimePoint	RBg14	6	PlasmoDB	10.25739/70ze-8c03	https://doi.org/10.25739/70ze-8c03
E25	Clinical	E25 Clinical CBC Panel Results	Whole blood	TimePoint	RIb13	6	PlasmoDB	10.25739/70ze-8c03	https://doi.org/10.25739/70ze-8c03
E25	Clinical	E25 Clinical CBC Panel Results	Whole blood	TimePoint	ROc14	6	PlasmoDB	10.25739/70ze-8c03	https://doi.org/10.25739/70ze-8c03
E25	Clinical	E25 Clinical CBC Panel Results	Whole blood	TimePoint	ROh14	6	PlasmoDB	10.25739/70ze-8c03	https://doi.org/10.25739/70ze-8c03
E25	Clinical	E25 Clinical iSTAT Chemical Panel Results	Whole blood	Daily	RAd14	4	PlasmoDB	10.25739/70ze-8c03	https://doi.org/10.25739/70ze-8c03
E25	Clinical	E25 Clinical iSTAT Chemical Panel Results	Whole blood	Daily	RBg14	4	PlasmoDB	10.25739/70ze-8c03	https://doi.org/10.25739/70ze-8c03
E25	Clinical	E25 Clinical iSTAT Chemical Panel Results	Whole blood	Daily	RIb13	4	PlasmoDB	10.25739/70ze-8c03	https://doi.org/10.25739/70ze-8c03
E25	Clinical	E25 Clinical iSTAT Chemical Panel Results	Whole blood	Daily	ROc14	4	PlasmoDB	10.25739/70ze-8c03	https://doi.org/10.25739/70ze-8c03
E25	Clinical	E25 Clinical iSTAT Chemical Panel Results	Whole blood	Daily	ROh14	4	PlasmoDB	10.25739/70ze-8c03	https://doi.org/10.25739/70ze-8c03
E25	Clinical	E25 Clinical iSTAT Chemical Panel Results	Whole blood	TimePoint	RAd14	4	PlasmoDB	10.25739/70ze-8c03	https://doi.org/10.25739/70ze-8c03
E25	Clinical	E25 Clinical iSTAT Chemical Panel Results	Whole blood	TimePoint	RBg14	4	PlasmoDB	10.25739/70ze-8c03	https://doi.org/10.25739/70ze-8c03
E25	Clinical	E25 Clinical iSTAT Chemical Panel Results	Whole blood	TimePoint	RIb13	4	PlasmoDB	10.25739/70ze-8c03	https://doi.org/10.25739/70ze-8c03
E25	Clinical	E25 Clinical iSTAT Chemical Panel Results	Whole blood	TimePoint	ROc14	4	PlasmoDB	10.25739/70ze-8c03	https://doi.org/10.25739/70ze-8c03
E25	Clinical	E25 Clinical iSTAT Chemical Panel Results	Whole blood	TimePoint	ROh14	4	PlasmoDB	10.25739/70ze-8c03	https://doi.org/10.25739/70ze-8c03
E25	Clinical	E25 Clinical MPSS Panel	Whole blood	Daily	RAd14	53	PlasmoDB	10.25739/70ze-8c03	https://doi.org/10.25739/70ze-8c03
E25	Clinical	E25 Clinical MPSS Panel	Whole blood	Daily	RBg14	53	PlasmoDB	10.25739/70ze-8c03	https://doi.org/10.25739/70ze-8c03
E25	Clinical	E25 Clinical MPSS Panel	Whole blood	Daily	RIb13	53	PlasmoDB	10.25739/70ze-8c03	https://doi.org/10.25739/70ze-8c03
E25	Clinical	E25 Clinical MPSS Panel	Whole blood	Daily	ROc14	53	PlasmoDB	10.25739/70ze-8c03	https://doi.org/10.25739/70ze-8c03
E25	Clinical	E25 Clinical MPSS Panel	Whole blood	Daily	ROh14	53	PlasmoDB	10.25739/70ze-8c03	https://doi.org/10.25739/70ze-8c03
E25	Clinical	E25 Clinical MPSS Panel	Whole blood	TimePoint	RAd14	6	PlasmoDB	10.25739/70ze-8c03	https://doi.org/10.25739/70ze-8c03
E25	Clinical	E25 Clinical MPSS Panel	Whole blood	TimePoint	RBg14	6	PlasmoDB	10.25739/70ze-8c03	https://doi.org/10.25739/70ze-8c03
E25	Clinical	E25 Clinical MPSS Panel	Whole blood	TimePoint	RIb13	6	PlasmoDB	10.25739/70ze-8c03	https://doi.org/10.25739/70ze-8c03
E25	Clinical	E25 Clinical MPSS Panel	Whole blood	TimePoint	ROc14	6	PlasmoDB	10.25739/70ze-8c03	https://doi.org/10.25739/70ze-8c03
E25	Clinical	E25 Clinical MPSS Panel	Whole blood	TimePoint	ROh14	6	PlasmoDB	10.25739/70ze-8c03	https://doi.org/10.25739/70ze-8c03
E25	Clinical	E25 Clinical Reticulocytes Panel Results	Whole blood	Daily	RAd14	53	PlasmoDB	10.25739/70ze-8c03	https://doi.org/10.25739/70ze-8c03
E25	Clinical	E25 Clinical Reticulocytes Panel Results	Whole blood	Daily	RBg14	53	PlasmoDB	10.25739/70ze-8c03	https://doi.org/10.25739/70ze-8c03
E25	Clinical	E25 Clinical Reticulocytes Panel Results	Whole blood	Daily	RIb13	53	PlasmoDB	10.25739/70ze-8c03	https://doi.org/10.25739/70ze-8c03
E25	Clinical	E25 Clinical Reticulocytes Panel Results	Whole blood	Daily	ROc14	53	PlasmoDB	10.25739/70ze-8c03	https://doi.org/10.25739/70ze-8c03
E25	Clinical	E25 Clinical Reticulocytes Panel Results	Whole blood	Daily	ROh14	53	PlasmoDB	10.25739/70ze-8c03	https://doi.org/10.25739/70ze-8c03
E25	Clinical	E25 Clinical Reticulocytes Panel Results	Whole blood	TimePoint	RAd14	6	PlasmoDB	10.25739/70ze-8c03	https://doi.org/10.25739/70ze-8c03
E25	Clinical	E25 Clinical Reticulocytes Panel Results	Whole blood	TimePoint	RBg14	6	PlasmoDB	10.25739/70ze-8c03	https://doi.org/10.25739/70ze-8c03
E25	Clinical	E25 Clinical Reticulocytes Panel Results	Whole blood	TimePoint	RIb13	6	PlasmoDB	10.25739/70ze-8c03	https://doi.org/10.25739/70ze-8c03
E25	Clinical	E25 Clinical Reticulocytes Panel Results	Whole blood	TimePoint	ROc14	6	PlasmoDB	10.25739/70ze-8c03	https://doi.org/10.25739/70ze-8c03
E25	Clinical	E25 Clinical Reticulocytes Panel Results	Whole blood	TimePoint	ROh14	6	PlasmoDB	10.25739/70ze-8c03	https://doi.org/10.25739/70ze-8c03
E25	Clinical	E25 Clinical Parasitemia Panel Results	Whole blood	Daily	RAd14	53	PlasmoDB	10.25739/70ze-8c03	https://doi.org/10.25739/70ze-8c03
E25	Clinical	E25 Clinical Parasitemia Panel Results	Whole blood	Daily	RBg14	53	PlasmoDB	10.25739/70ze-8c03	https://doi.org/10.25739/70ze-8c03
E25	Clinical	E25 Clinical Parasitemia Panel Results	Whole blood	Daily	RIb13	53	PlasmoDB	10.25739/70ze-8c03	https://doi.org/10.25739/70ze-8c03
E25	Clinical	E25 Clinical Parasitemia Panel Results	Whole blood	Daily	ROc14	53	PlasmoDB	10.25739/70ze-8c03	https://doi.org/10.25739/70ze-8c03
E25	Clinical	E25 Clinical Parasitemia Panel Results	Whole blood	Daily	ROh14	53	PlasmoDB	10.25739/70ze-8c03	https://doi.org/10.25739/70ze-8c03
E25	Clinical	E25 Clinical Parasitemia Panel Results	Whole blood	TimePoint	RAd14	6	PlasmoDB	10.25739/70ze-8c03	https://doi.org/10.25739/70ze-8c03
E25	Clinical	E25 Clinical Parasitemia Panel Results	Whole blood	TimePoint	RBg14	6	PlasmoDB	10.25739/70ze-8c03	https://doi.org/10.25739/70ze-8c03
E25	Clinical	E25 Clinical Parasitemia Panel Results	Whole blood	TimePoint	RIb13	6	PlasmoDB	10.25739/70ze-8c03	https://doi.org/10.25739/70ze-8c03
E25	Clinical	E25 Clinical Parasitemia Panel Results	Whole blood	TimePoint	ROc14	6	PlasmoDB	10.25739/70ze-8c03	https://doi.org/10.25739/70ze-8c03
E25	Clinical	E25 Clinical Parasitemia Panel Results	Whole blood	TimePoint	ROh14	6	PlasmoDB	10.25739/70ze-8c03	https://doi.org/10.25739/70ze-8c03
E25	Functional Genomics	FXGN E25 Whole Blood raw gene expression - Yerkes Genomics Core Pipeline (Bosinger)	Whole blood	TimePoint	RAd14	5	GEO	GSE104330	https://identifiers.org/geo:GSE104330
E25	Functional Genomics	FXGN E25 Whole Blood raw gene expression - Yerkes Genomics Core Pipeline (Bosinger)	Whole blood	TimePoint	RBg14	5	GEO	GSE104330	https://identifiers.org/geo:GSE104330
E25	Functional Genomics	FXGN E25 Whole Blood raw gene expression - Yerkes Genomics Core Pipeline (Bosinger)	Whole blood	TimePoint	RIb13	5	GEO	GSE104330	https://identifiers.org/geo:GSE104330
E25	Functional Genomics	FXGN E25 Whole Blood raw gene expression - Yerkes Genomics Core Pipeline (Bosinger)	Whole blood	TimePoint	ROc14	5	GEO	GSE104330	https://identifiers.org/geo:GSE104330
E25	Functional Genomics	FXGN E25 Whole Blood raw gene expression - Yerkes Genomics Core Pipeline (Bosinger)	Whole blood	TimePoint	ROh14	5	GEO	GSE104330	https://identifiers.org/geo:GSE104330
E25	Functional Genomics	FXGN E25 whole blood (WB) deseq2 normalized gene expression (host only) - Yerkes Genomics Core Pipeline (Bosinger)	Whole blood	TimePoint	RAd14	5	GEO	GSE104330	https://identifiers.org/geo:GSE104330
E25	Functional Genomics	FXGN E25 whole blood (WB) deseq2 normalized gene expression (host only) - Yerkes Genomics Core Pipeline (Bosinger)	Whole blood	TimePoint	RBg14	5	GEO	GSE104330	https://identifiers.org/geo:GSE104330
E25	Functional Genomics	FXGN E25 whole blood (WB) deseq2 normalized gene expression (host only) - Yerkes Genomics Core Pipeline (Bosinger)	Whole blood	TimePoint	RIb13	5	GEO	GSE104330	https://identifiers.org/geo:GSE104330
E25	Functional Genomics	FXGN E25 whole blood (WB) deseq2 normalized gene expression (host only) - Yerkes Genomics Core Pipeline (Bosinger)	Whole blood	TimePoint	ROc14	5	GEO	GSE104330	https://identifiers.org/geo:GSE104330
E25	Functional Genomics	FXGN E25 whole blood (WB) deseq2 normalized gene expression (host only) - Yerkes Genomics Core Pipeline (Bosinger)	Whole blood	TimePoint	ROh14	5	GEO	GSE104330	https://identifiers.org/geo:GSE104330
E25	Immunology	E23,E24,E25 Immunology Cytokine Assay results.	Plasma	TimePoint	RAd14	5	ImmPort	SDY1409	https://doi.org/10.21430/M3TSYO4T3L
E25	Immunology	E23,E24,E25 Immunology Cytokine Assay results.	Plasma	TimePoint	RBg14	5	ImmPort	SDY1409	https://doi.org/10.21430/M3TSYO4T3L
E25	Immunology	E23,E24,E25 Immunology Cytokine Assay results.	Plasma	TimePoint	RIb13	5	ImmPort	SDY1409	https://doi.org/10.21430/M3TSYO4T3L
E25	Immunology	E23,E24,E25 Immunology Cytokine Assay results.	Plasma	TimePoint	ROc14	5	ImmPort	SDY1409	https://doi.org/10.21430/M3TSYO4T3L
E25	Immunology	E23,E24,E25 Immunology Cytokine Assay results.	Plasma	TimePoint	ROh14	5	ImmPort	SDY1409	https://doi.org/10.21430/M3TSYO4T3L
E25	Immunology	E23,E24,E25 Immunology ELISA Total IgG: This assay measures the concentration of total IgG in the plasma of rhesus macaques.	Plasma	TimePoint	RAd14	5	ImmPort	SDY1409	https://doi.org/10.21430/M3TSYO4T3L
E25	Immunology	E23,E24,E25 Immunology ELISA Total IgG: This assay measures the concentration of total IgG in the plasma of rhesus macaques.	Plasma	TimePoint	RBg14	5	ImmPort	SDY1409	https://doi.org/10.21430/M3TSYO4T3L
E25	Immunology	E23,E24,E25 Immunology ELISA Total IgG: This assay measures the concentration of total IgG in the plasma of rhesus macaques.	Plasma	TimePoint	RIb13	5	ImmPort	SDY1409	https://doi.org/10.21430/M3TSYO4T3L
E25	Immunology	E23,E24,E25 Immunology ELISA Total IgG: This assay measures the concentration of total IgG in the plasma of rhesus macaques.	Plasma	TimePoint	ROc14	5	ImmPort	SDY1409	https://doi.org/10.21430/M3TSYO4T3L
E25	Immunology	E23,E24,E25 Immunology ELISA Total IgG: This assay measures the concentration of total IgG in the plasma of rhesus macaques.	Plasma	TimePoint	ROh14	5	ImmPort	SDY1409	https://doi.org/10.21430/M3TSYO4T3L
E25	Immunology	E23,E24,E25 Immunology ELISA Total IgM: This assay measures the concentration of total IgM in the plasma of rhesus macaques.	Plasma	TimePoint	RAd14	5	ImmPort	SDY1409	https://doi.org/10.21430/M3TSYO4T3L
E25	Immunology	E23,E24,E25 Immunology ELISA Total IgM: This assay measures the concentration of total IgM in the plasma of rhesus macaques.	Plasma	TimePoint	RBg14	5	ImmPort	SDY1409	https://doi.org/10.21430/M3TSYO4T3L
E25	Immunology	E23,E24,E25 Immunology ELISA Total IgM: This assay measures the concentration of total IgM in the plasma of rhesus macaques.	Plasma	TimePoint	RIb13	5	ImmPort	SDY1409	https://doi.org/10.21430/M3TSYO4T3L
E25	Immunology	E23,E24,E25 Immunology ELISA Total IgM: This assay measures the concentration of total IgM in the plasma of rhesus macaques.	Plasma	TimePoint	ROc14	5	ImmPort	SDY1409	https://doi.org/10.21430/M3TSYO4T3L
E25	Immunology	E23,E24,E25 Immunology ELISA Total IgM: This assay measures the concentration of total IgM in the plasma of rhesus macaques.	Plasma	TimePoint	ROh14	5	ImmPort	SDY1409	https://doi.org/10.21430/M3TSYO4T3L
E25	Immunology	E23,E24,E25 Immunology ELISA uRBC IgM - B strain: This assay measures the concentration of uninfected red blood cell specific IgM in the plasma of rhesus macaques. The NHP donor for uninfected red blood cells was matched to the donor for the corresponding P. cynomolgi B strain lysate to limit NHP-specific differences in RBC lysate preps.	Plasma	TimePoint	RAd14	5	ImmPort	SDY1409	https://doi.org/10.21430/M3TSYO4T3L
E25	Immunology	E23,E24,E25 Immunology ELISA uRBC IgM - B strain: This assay measures the concentration of uninfected red blood cell specific IgM in the plasma of rhesus macaques. The NHP donor for uninfected red blood cells was matched to the donor for the corresponding P. cynomolgi B strain lysate to limit NHP-specific differences in RBC lysate preps.	Plasma	TimePoint	RBg14	5	ImmPort	SDY1409	https://doi.org/10.21430/M3TSYO4T3L
E25	Immunology	E23,E24,E25 Immunology ELISA uRBC IgM - B strain: This assay measures the concentration of uninfected red blood cell specific IgM in the plasma of rhesus macaques. The NHP donor for uninfected red blood cells was matched to the donor for the corresponding P. cynomolgi B strain lysate to limit NHP-specific differences in RBC lysate preps.	Plasma	TimePoint	RIb13	5	ImmPort	SDY1409	https://doi.org/10.21430/M3TSYO4T3L
E25	Immunology	E23,E24,E25 Immunology ELISA uRBC IgM - B strain: This assay measures the concentration of uninfected red blood cell specific IgM in the plasma of rhesus macaques. The NHP donor for uninfected red blood cells was matched to the donor for the corresponding P. cynomolgi B strain lysate to limit NHP-specific differences in RBC lysate preps.	Plasma	TimePoint	ROc14	5	ImmPort	SDY1409	https://doi.org/10.21430/M3TSYO4T3L
E25	Immunology	E23,E24,E25 Immunology ELISA uRBC IgM - B strain: This assay measures the concentration of uninfected red blood cell specific IgM in the plasma of rhesus macaques. The NHP donor for uninfected red blood cells was matched to the donor for the corresponding P. cynomolgi B strain lysate to limit NHP-specific differences in RBC lysate preps.	Plasma	TimePoint	ROh14	5	ImmPort	SDY1409	https://doi.org/10.21430/M3TSYO4T3L
E25	Immunology	E23,E24,E25 Immunology ELISA uRBC IgM - Ceylon: This assay measures the concentration of uninfected red blood cell specific IgM in the plasma of rhesus macaques. The NHP donor for uninfected red blood cells was matched to the donor for the corresponding P. cynomolgi Ceylon strain lysate to limit NHP-specific differences in RBC lysate preps.	Plasma	TimePoint	RAd14	5	ImmPort	SDY1409	https://doi.org/10.21430/M3TSYO4T3L
E25	Immunology	E23,E24,E25 Immunology ELISA uRBC IgM - Ceylon: This assay measures the concentration of uninfected red blood cell specific IgM in the plasma of rhesus macaques. The NHP donor for uninfected red blood cells was matched to the donor for the corresponding P. cynomolgi Ceylon strain lysate to limit NHP-specific differences in RBC lysate preps.	Plasma	TimePoint	RBg14	5	ImmPort	SDY1409	https://doi.org/10.21430/M3TSYO4T3L
E25	Immunology	E23,E24,E25 Immunology ELISA uRBC IgM - Ceylon: This assay measures the concentration of uninfected red blood cell specific IgM in the plasma of rhesus macaques. The NHP donor for uninfected red blood cells was matched to the donor for the corresponding P. cynomolgi Ceylon strain lysate to limit NHP-specific differences in RBC lysate preps.	Plasma	TimePoint	RIb13	5	ImmPort	SDY1409	https://doi.org/10.21430/M3TSYO4T3L
E25	Immunology	E23,E24,E25 Immunology ELISA uRBC IgM - Ceylon: This assay measures the concentration of uninfected red blood cell specific IgM in the plasma of rhesus macaques. The NHP donor for uninfected red blood cells was matched to the donor for the corresponding P. cynomolgi Ceylon strain lysate to limit NHP-specific differences in RBC lysate preps.	Plasma	TimePoint	ROc14	5	ImmPort	SDY1409	https://doi.org/10.21430/M3TSYO4T3L
E25	Immunology	E23,E24,E25 Immunology ELISA uRBC IgM - Ceylon: This assay measures the concentration of uninfected red blood cell specific IgM in the plasma of rhesus macaques. The NHP donor for uninfected red blood cells was matched to the donor for the corresponding P. cynomolgi Ceylon strain lysate to limit NHP-specific differences in RBC lysate preps.	Plasma	TimePoint	ROh14	5	ImmPort	SDY1409	https://doi.org/10.21430/M3TSYO4T3L
E25	Immunology	E23,E24,E25 Immunology ELISA uRBC IgG - B strain: This assay measures the concentration of uninfected red blood cell specific IgG in the plasma of rhesus macaques. The NHP donor for uninfected red blood cells was matched to the donor for the corresponding P. cynomolgi B strain lysate to limit NHP-specific differences in RBC lysate preps.	Plasma	TimePoint	RAd14	5	ImmPort	SDY1409	https://doi.org/10.21430/M3TSYO4T3L
E25	Immunology	E23,E24,E25 Immunology ELISA uRBC IgG - B strain: This assay measures the concentration of uninfected red blood cell specific IgG in the plasma of rhesus macaques. The NHP donor for uninfected red blood cells was matched to the donor for the corresponding P. cynomolgi B strain lysate to limit NHP-specific differences in RBC lysate preps.	Plasma	TimePoint	RBg14	5	ImmPort	SDY1409	https://doi.org/10.21430/M3TSYO4T3L
E25	Immunology	E23,E24,E25 Immunology ELISA uRBC IgG - B strain: This assay measures the concentration of uninfected red blood cell specific IgG in the plasma of rhesus macaques. The NHP donor for uninfected red blood cells was matched to the donor for the corresponding P. cynomolgi B strain lysate to limit NHP-specific differences in RBC lysate preps.	Plasma	TimePoint	RIb13	5	ImmPort	SDY1409	https://doi.org/10.21430/M3TSYO4T3L
E25	Immunology	E23,E24,E25 Immunology ELISA uRBC IgG - B strain: This assay measures the concentration of uninfected red blood cell specific IgG in the plasma of rhesus macaques. The NHP donor for uninfected red blood cells was matched to the donor for the corresponding P. cynomolgi B strain lysate to limit NHP-specific differences in RBC lysate preps.	Plasma	TimePoint	ROc14	5	ImmPort	SDY1409	https://doi.org/10.21430/M3TSYO4T3L
E25	Immunology	E23,E24,E25 Immunology ELISA uRBC IgG - B strain: This assay measures the concentration of uninfected red blood cell specific IgG in the plasma of rhesus macaques. The NHP donor for uninfected red blood cells was matched to the donor for the corresponding P. cynomolgi B strain lysate to limit NHP-specific differences in RBC lysate preps.	Plasma	TimePoint	ROh14	5	ImmPort	SDY1409	https://doi.org/10.21430/M3TSYO4T3L
E25	Immunology	E23,E24,E25 Immunology ELISA uRBC IgG - Ceylon: This assay measures the concentration of uninfected red blood cell specific IgG in the plasma of rhesus macaques. The NHP donor for uninfected red blood cells was matched to the donor for the corresponding P. cynomolgi Ceylon strain lysate to limit NHP-specific differences in RBC lysate preps.	Plasma	TimePoint	RAd14	5	ImmPort	SDY1409	https://doi.org/10.21430/M3TSYO4T3L
E25	Immunology	E23,E24,E25 Immunology ELISA uRBC IgG - Ceylon: This assay measures the concentration of uninfected red blood cell specific IgG in the plasma of rhesus macaques. The NHP donor for uninfected red blood cells was matched to the donor for the corresponding P. cynomolgi Ceylon strain lysate to limit NHP-specific differences in RBC lysate preps.	Plasma	TimePoint	RBg14	5	ImmPort	SDY1409	https://doi.org/10.21430/M3TSYO4T3L
E25	Immunology	E23,E24,E25 Immunology ELISA uRBC IgG - Ceylon: This assay measures the concentration of uninfected red blood cell specific IgG in the plasma of rhesus macaques. The NHP donor for uninfected red blood cells was matched to the donor for the corresponding P. cynomolgi Ceylon strain lysate to limit NHP-specific differences in RBC lysate preps.	Plasma	TimePoint	RIb13	5	ImmPort	SDY1409	https://doi.org/10.21430/M3TSYO4T3L
E25	Immunology	E23,E24,E25 Immunology ELISA uRBC IgG - Ceylon: This assay measures the concentration of uninfected red blood cell specific IgG in the plasma of rhesus macaques. The NHP donor for uninfected red blood cells was matched to the donor for the corresponding P. cynomolgi Ceylon strain lysate to limit NHP-specific differences in RBC lysate preps.	Plasma	TimePoint	ROc14	5	ImmPort	SDY1409	https://doi.org/10.21430/M3TSYO4T3L
E25	Immunology	E23,E24,E25 Immunology ELISA uRBC IgG - Ceylon: This assay measures the concentration of uninfected red blood cell specific IgG in the plasma of rhesus macaques. The NHP donor for uninfected red blood cells was matched to the donor for the corresponding P. cynomolgi Ceylon strain lysate to limit NHP-specific differences in RBC lysate preps.	Plasma	TimePoint	ROh14	5	ImmPort	SDY1409	https://doi.org/10.21430/M3TSYO4T3L
E25	Immunology	E23,E24,E25 Immunology ELISA iRBC IgM - B strain: This assay measures the concentration of P. cynomolgi B strain infected red blood cell specific IgM in the plasma of rhesus macaques.	Plasma	TimePoint	RAd14	5	ImmPort	SDY1409	https://doi.org/10.21430/M3TSYO4T3L
E25	Immunology	E23,E24,E25 Immunology ELISA iRBC IgM - B strain: This assay measures the concentration of P. cynomolgi B strain infected red blood cell specific IgM in the plasma of rhesus macaques.	Plasma	TimePoint	RBg14	5	ImmPort	SDY1409	https://doi.org/10.21430/M3TSYO4T3L
E25	Immunology	E23,E24,E25 Immunology ELISA iRBC IgM - B strain: This assay measures the concentration of P. cynomolgi B strain infected red blood cell specific IgM in the plasma of rhesus macaques.	Plasma	TimePoint	RIb13	5	ImmPort	SDY1409	https://doi.org/10.21430/M3TSYO4T3L
E25	Immunology	E23,E24,E25 Immunology ELISA iRBC IgM - B strain: This assay measures the concentration of P. cynomolgi B strain infected red blood cell specific IgM in the plasma of rhesus macaques.	Plasma	TimePoint	ROc14	5	ImmPort	SDY1409	https://doi.org/10.21430/M3TSYO4T3L
E25	Immunology	E23,E24,E25 Immunology ELISA iRBC IgM - B strain: This assay measures the concentration of P. cynomolgi B strain infected red blood cell specific IgM in the plasma of rhesus macaques.	Plasma	TimePoint	ROh14	5	ImmPort	SDY1409	https://doi.org/10.21430/M3TSYO4T3L
E25	Immunology	E23,E24,E25 Immunology ELISA iRBC IgG - B strain: This assay measures the concentration of P. cynomolgi B strain infected red blood cell specific IgG in the plasma of rhesus macaques.	Plasma	TimePoint	RAd14	5	ImmPort	SDY1409	https://doi.org/10.21430/M3TSYO4T3L
E25	Immunology	E23,E24,E25 Immunology ELISA iRBC IgG - B strain: This assay measures the concentration of P. cynomolgi B strain infected red blood cell specific IgG in the plasma of rhesus macaques.	Plasma	TimePoint	RBg14	5	ImmPort	SDY1409	https://doi.org/10.21430/M3TSYO4T3L
E25	Immunology	E23,E24,E25 Immunology ELISA iRBC IgG - B strain: This assay measures the concentration of P. cynomolgi B strain infected red blood cell specific IgG in the plasma of rhesus macaques.	Plasma	TimePoint	RIb13	5	ImmPort	SDY1409	https://doi.org/10.21430/M3TSYO4T3L
E25	Immunology	E23,E24,E25 Immunology ELISA iRBC IgG - B strain: This assay measures the concentration of P. cynomolgi B strain infected red blood cell specific IgG in the plasma of rhesus macaques.	Plasma	TimePoint	ROc14	5	ImmPort	SDY1409	https://doi.org/10.21430/M3TSYO4T3L
E25	Immunology	E23,E24,E25 Immunology ELISA iRBC IgG - B strain: This assay measures the concentration of P. cynomolgi B strain infected red blood cell specific IgG in the plasma of rhesus macaques.	Plasma	TimePoint	ROh14	5	ImmPort	SDY1409	https://doi.org/10.21430/M3TSYO4T3L
E25	Immunology	E23,E24,E25 Immunology ELISA iRBC IgG1 - B strain: This assay measures the relative concentrations using ODs of P. cynomolgi B strain infected red blood cell specific IgG1 in the plasma of rhesus macaques.	Plasma	TimePoint	RAd14	5	ImmPort	SDY1409	https://doi.org/10.21430/M3TSYO4T3L
E25	Immunology	E23,E24,E25 Immunology ELISA iRBC IgG1 - B strain: This assay measures the relative concentrations using ODs of P. cynomolgi B strain infected red blood cell specific IgG1 in the plasma of rhesus macaques.	Plasma	TimePoint	RBg14	5	ImmPort	SDY1409	https://doi.org/10.21430/M3TSYO4T3L
E25	Immunology	E23,E24,E25 Immunology ELISA iRBC IgG1 - B strain: This assay measures the relative concentrations using ODs of P. cynomolgi B strain infected red blood cell specific IgG1 in the plasma of rhesus macaques.	Plasma	TimePoint	RIb13	5	ImmPort	SDY1409	https://doi.org/10.21430/M3TSYO4T3L
E25	Immunology	E23,E24,E25 Immunology ELISA iRBC IgG1 - B strain: This assay measures the relative concentrations using ODs of P. cynomolgi B strain infected red blood cell specific IgG1 in the plasma of rhesus macaques.	Plasma	TimePoint	ROc14	5	ImmPort	SDY1409	https://doi.org/10.21430/M3TSYO4T3L
E25	Immunology	E23,E24,E25 Immunology ELISA iRBC IgG1 - B strain: This assay measures the relative concentrations using ODs of P. cynomolgi B strain infected red blood cell specific IgG1 in the plasma of rhesus macaques.	Plasma	TimePoint	ROh14	5	ImmPort	SDY1409	https://doi.org/10.21430/M3TSYO4T3L
E25	Immunology	E23,E24,E25 Immunology ELISA iRBC IgG2 - B strain: This assay measures the relative concentrations using ODs of P. cynomolgi B strain infected red blood cell specific IgG2 in the plasma of rhesus macaques.	Plasma	TimePoint	RAd14	5	ImmPort	SDY1409	https://doi.org/10.21430/M3TSYO4T3L
E25	Immunology	E23,E24,E25 Immunology ELISA iRBC IgG2 - B strain: This assay measures the relative concentrations using ODs of P. cynomolgi B strain infected red blood cell specific IgG2 in the plasma of rhesus macaques.	Plasma	TimePoint	RBg14	5	ImmPort	SDY1409	https://doi.org/10.21430/M3TSYO4T3L
E25	Immunology	E23,E24,E25 Immunology ELISA iRBC IgG2 - B strain: This assay measures the relative concentrations using ODs of P. cynomolgi B strain infected red blood cell specific IgG2 in the plasma of rhesus macaques.	Plasma	TimePoint	RIb13	5	ImmPort	SDY1409	https://doi.org/10.21430/M3TSYO4T3L
E25	Immunology	E23,E24,E25 Immunology ELISA iRBC IgG2 - B strain: This assay measures the relative concentrations using ODs of P. cynomolgi B strain infected red blood cell specific IgG2 in the plasma of rhesus macaques.	Plasma	TimePoint	ROc14	5	ImmPort	SDY1409	https://doi.org/10.21430/M3TSYO4T3L
E25	Immunology	E23,E24,E25 Immunology ELISA iRBC IgG2 - B strain: This assay measures the relative concentrations using ODs of P. cynomolgi B strain infected red blood cell specific IgG2 in the plasma of rhesus macaques.	Plasma	TimePoint	ROh14	5	ImmPort	SDY1409	https://doi.org/10.21430/M3TSYO4T3L
E25	Immunology	E23,E24,E25 Immunology ELISA iRBC IgG3 - B strain: This assay measures the relative concentrations using ODs of P. cynomolgi B strain infected red blood cell specific IgG3 in the plasma of rhesus macaques.	Plasma	TimePoint	RAd14	5	ImmPort	SDY1409	https://doi.org/10.21430/M3TSYO4T3L
E25	Immunology	E23,E24,E25 Immunology ELISA iRBC IgG3 - B strain: This assay measures the relative concentrations using ODs of P. cynomolgi B strain infected red blood cell specific IgG3 in the plasma of rhesus macaques.	Plasma	TimePoint	RBg14	5	ImmPort	SDY1409	https://doi.org/10.21430/M3TSYO4T3L
E25	Immunology	E23,E24,E25 Immunology ELISA iRBC IgG3 - B strain: This assay measures the relative concentrations using ODs of P. cynomolgi B strain infected red blood cell specific IgG3 in the plasma of rhesus macaques.	Plasma	TimePoint	RIb13	5	ImmPort	SDY1409	https://doi.org/10.21430/M3TSYO4T3L
E25	Immunology	E23,E24,E25 Immunology ELISA iRBC IgG3 - B strain: This assay measures the relative concentrations using ODs of P. cynomolgi B strain infected red blood cell specific IgG3 in the plasma of rhesus macaques.	Plasma	TimePoint	ROc14	5	ImmPort	SDY1409	https://doi.org/10.21430/M3TSYO4T3L
E25	Immunology	E23,E24,E25 Immunology ELISA iRBC IgG3 - B strain: This assay measures the relative concentrations using ODs of P. cynomolgi B strain infected red blood cell specific IgG3 in the plasma of rhesus macaques.	Plasma	TimePoint	ROh14	5	ImmPort	SDY1409	https://doi.org/10.21430/M3TSYO4T3L
E25	Immunology	E23,E24,E25 Immunology ELISA iRBC IgM - Ceylon: This assay measures the concentration of P. cynomolgi Ceylon strain infected red blood cell specific IgM in the plasma of rhesus macaques.	Plasma	TimePoint	RAd14	5	ImmPort	SDY1409	https://doi.org/10.21430/M3TSYO4T3L
E25	Immunology	E23,E24,E25 Immunology ELISA iRBC IgM - Ceylon: This assay measures the concentration of P. cynomolgi Ceylon strain infected red blood cell specific IgM in the plasma of rhesus macaques.	Plasma	TimePoint	RBg14	5	ImmPort	SDY1409	https://doi.org/10.21430/M3TSYO4T3L
E25	Immunology	E23,E24,E25 Immunology ELISA iRBC IgM - Ceylon: This assay measures the concentration of P. cynomolgi Ceylon strain infected red blood cell specific IgM in the plasma of rhesus macaques.	Plasma	TimePoint	RIb13	5	ImmPort	SDY1409	https://doi.org/10.21430/M3TSYO4T3L
E25	Immunology	E23,E24,E25 Immunology ELISA iRBC IgM - Ceylon: This assay measures the concentration of P. cynomolgi Ceylon strain infected red blood cell specific IgM in the plasma of rhesus macaques.	Plasma	TimePoint	ROc14	5	ImmPort	SDY1409	https://doi.org/10.21430/M3TSYO4T3L
E25	Immunology	E23,E24,E25 Immunology ELISA iRBC IgM - Ceylon: This assay measures the concentration of P. cynomolgi Ceylon strain infected red blood cell specific IgM in the plasma of rhesus macaques.	Plasma	TimePoint	ROh14	5	ImmPort	SDY1409	https://doi.org/10.21430/M3TSYO4T3L
E25	Immunology	E23,E24,E25 Immunology ELISA iRBC IgG - Ceylon: This assay measures the concentration of P. cynomolgi Ceylon strain infected red blood cell specific IgG in the plasma of rhesus macaques.	Plasma	TimePoint	RAd14	5	ImmPort	SDY1409	https://doi.org/10.21430/M3TSYO4T3L
E25	Immunology	E23,E24,E25 Immunology ELISA iRBC IgG - Ceylon: This assay measures the concentration of P. cynomolgi Ceylon strain infected red blood cell specific IgG in the plasma of rhesus macaques.	Plasma	TimePoint	RBg14	5	ImmPort	SDY1409	https://doi.org/10.21430/M3TSYO4T3L
E25	Immunology	E23,E24,E25 Immunology ELISA iRBC IgG - Ceylon: This assay measures the concentration of P. cynomolgi Ceylon strain infected red blood cell specific IgG in the plasma of rhesus macaques.	Plasma	TimePoint	RIb13	5	ImmPort	SDY1409	https://doi.org/10.21430/M3TSYO4T3L
E25	Immunology	E23,E24,E25 Immunology ELISA iRBC IgG - Ceylon: This assay measures the concentration of P. cynomolgi Ceylon strain infected red blood cell specific IgG in the plasma of rhesus macaques.	Plasma	TimePoint	ROc14	5	ImmPort	SDY1409	https://doi.org/10.21430/M3TSYO4T3L
E25	Immunology	E23,E24,E25 Immunology ELISA iRBC IgG - Ceylon: This assay measures the concentration of P. cynomolgi Ceylon strain infected red blood cell specific IgG in the plasma of rhesus macaques.	Plasma	TimePoint	ROh14	5	ImmPort	SDY1409	https://doi.org/10.21430/M3TSYO4T3L
E25	Immunology	E23,E24,E25 Immunology ELISA iRBC IgG1 - Ceylon: This assay measures the relative concentrations using ODs of P. cynomolgi Ceylon strain infected red blood cell specific IgG1 in the plasma of rhesus macaques.	Plasma	TimePoint	RAd14	5	ImmPort	SDY1409	https://doi.org/10.21430/M3TSYO4T3L
E25	Immunology	E23,E24,E25 Immunology ELISA iRBC IgG1 - Ceylon: This assay measures the relative concentrations using ODs of P. cynomolgi Ceylon strain infected red blood cell specific IgG1 in the plasma of rhesus macaques.	Plasma	TimePoint	RBg14	5	ImmPort	SDY1409	https://doi.org/10.21430/M3TSYO4T3L
E25	Immunology	E23,E24,E25 Immunology ELISA iRBC IgG1 - Ceylon: This assay measures the relative concentrations using ODs of P. cynomolgi Ceylon strain infected red blood cell specific IgG1 in the plasma of rhesus macaques.	Plasma	TimePoint	RIb13	5	ImmPort	SDY1409	https://doi.org/10.21430/M3TSYO4T3L
E25	Immunology	E23,E24,E25 Immunology ELISA iRBC IgG1 - Ceylon: This assay measures the relative concentrations using ODs of P. cynomolgi Ceylon strain infected red blood cell specific IgG1 in the plasma of rhesus macaques.	Plasma	TimePoint	ROc14	5	ImmPort	SDY1409	https://doi.org/10.21430/M3TSYO4T3L
E25	Immunology	E23,E24,E25 Immunology ELISA iRBC IgG1 - Ceylon: This assay measures the relative concentrations using ODs of P. cynomolgi Ceylon strain infected red blood cell specific IgG1 in the plasma of rhesus macaques.	Plasma	TimePoint	ROh14	5	ImmPort	SDY1409	https://doi.org/10.21430/M3TSYO4T3L
E25	Immunology	E23,E24,E25 Immunology ELISA iRBC IgG2 - Ceylon: This assay measures the relative concentrations using ODs of P. cynomolgi Ceylon strain infected red blood cell specific IgG2 in the plasma of rhesus macaques.	Plasma	TimePoint	RAd14	5	ImmPort	SDY1409	https://doi.org/10.21430/M3TSYO4T3L
E25	Immunology	E23,E24,E25 Immunology ELISA iRBC IgG2 - Ceylon: This assay measures the relative concentrations using ODs of P. cynomolgi Ceylon strain infected red blood cell specific IgG2 in the plasma of rhesus macaques.	Plasma	TimePoint	RBg14	5	ImmPort	SDY1409	https://doi.org/10.21430/M3TSYO4T3L
E25	Immunology	E23,E24,E25 Immunology ELISA iRBC IgG2 - Ceylon: This assay measures the relative concentrations using ODs of P. cynomolgi Ceylon strain infected red blood cell specific IgG2 in the plasma of rhesus macaques.	Plasma	TimePoint	RIb13	5	ImmPort	SDY1409	https://doi.org/10.21430/M3TSYO4T3L
E25	Immunology	E23,E24,E25 Immunology ELISA iRBC IgG2 - Ceylon: This assay measures the relative concentrations using ODs of P. cynomolgi Ceylon strain infected red blood cell specific IgG2 in the plasma of rhesus macaques.	Plasma	TimePoint	ROc14	5	ImmPort	SDY1409	https://doi.org/10.21430/M3TSYO4T3L
E25	Immunology	E23,E24,E25 Immunology ELISA iRBC IgG2 - Ceylon: This assay measures the relative concentrations using ODs of P. cynomolgi Ceylon strain infected red blood cell specific IgG2 in the plasma of rhesus macaques.	Plasma	TimePoint	ROh14	5	ImmPort	SDY1409	https://doi.org/10.21430/M3TSYO4T3L
E25	Immunology	E23,E24,E25 Immunology ELISA iRBC IgG3 - Ceylon: This assay measures the relative concentrations using ODs of P. cynomolgi Ceylon strain infected red blood cell specific IgG3 in the plasma of rhesus macaques.	Plasma	TimePoint	RAd14	5	ImmPort	SDY1409	https://doi.org/10.21430/M3TSYO4T3L
E25	Immunology	E23,E24,E25 Immunology ELISA iRBC IgG3 - Ceylon: This assay measures the relative concentrations using ODs of P. cynomolgi Ceylon strain infected red blood cell specific IgG3 in the plasma of rhesus macaques.	Plasma	TimePoint	RBg14	5	ImmPort	SDY1409	https://doi.org/10.21430/M3TSYO4T3L
E25	Immunology	E23,E24,E25 Immunology ELISA iRBC IgG3 - Ceylon: This assay measures the relative concentrations using ODs of P. cynomolgi Ceylon strain infected red blood cell specific IgG3 in the plasma of rhesus macaques.	Plasma	TimePoint	RIb13	5	ImmPort	SDY1409	https://doi.org/10.21430/M3TSYO4T3L
E25	Immunology	E23,E24,E25 Immunology ELISA iRBC IgG3 - Ceylon: This assay measures the relative concentrations using ODs of P. cynomolgi Ceylon strain infected red blood cell specific IgG3 in the plasma of rhesus macaques.	Plasma	TimePoint	ROc14	5	ImmPort	SDY1409	https://doi.org/10.21430/M3TSYO4T3L
E25	Immunology	E23,E24,E25 Immunology ELISA iRBC IgG3 - Ceylon: This assay measures the relative concentrations using ODs of P. cynomolgi Ceylon strain infected red blood cell specific IgG3 in the plasma of rhesus macaques.	Plasma	TimePoint	ROh14	5	ImmPort	SDY1409	https://doi.org/10.21430/M3TSYO4T3L
E25	Immunology	Immunology E25 PL Panel X Innate - Platelet Activation Status after Bacterial Stimulation	Blood Platelet from Whole blood	TimePoint	RAd14	5	ImmPort	SDY1409	https://doi.org/10.21430/M3TSYO4T3L
E25	Immunology	Immunology E25 PL Panel X Innate - Platelet Activation Status after Bacterial Stimulation	Blood Platelet from Whole blood	TimePoint	RBg14	5	ImmPort	SDY1409	https://doi.org/10.21430/M3TSYO4T3L
E25	Immunology	Immunology E25 PL Panel X Innate - Platelet Activation Status after Bacterial Stimulation	Blood Platelet from Whole blood	TimePoint	RIb13	5	ImmPort	SDY1409	https://doi.org/10.21430/M3TSYO4T3L
E25	Immunology	Immunology E25 PL Panel X Innate - Platelet Activation Status after Bacterial Stimulation	Blood Platelet from Whole blood	TimePoint	ROc14	5	ImmPort	SDY1409	https://doi.org/10.21430/M3TSYO4T3L
E25	Immunology	Immunology E25 PL Panel X Innate - Platelet Activation Status after Bacterial Stimulation	Blood Platelet from Whole blood	TimePoint	ROh14	5	ImmPort	SDY1409	https://doi.org/10.21430/M3TSYO4T3L
E25	Immunology	Immunology E25 PL Panel X Innate - Platelet Activation Status after Bacterial Stimulation	Plasma from Whole blood	Daily	RAd14	6	ImmPort	SDY1409	https://doi.org/10.21430/M3TSYO4T3L
E25	Immunology	Immunology E25 PL Panel X Innate - Platelet Activation Status after Bacterial Stimulation	Plasma from Whole blood	Daily	RBg14	6	ImmPort	SDY1409	https://doi.org/10.21430/M3TSYO4T3L
E25	Immunology	Immunology E25 PL Panel X Innate - Platelet Activation Status after Bacterial Stimulation	Plasma from Whole blood	Daily	RIb13	6	ImmPort	SDY1409	https://doi.org/10.21430/M3TSYO4T3L
E25	Immunology	Immunology E25 PL Panel X Innate - Platelet Activation Status after Bacterial Stimulation	Plasma from Whole blood	Daily	ROc14	6	ImmPort	SDY1409	https://doi.org/10.21430/M3TSYO4T3L
E25	Immunology	Immunology E25 PL Panel X Innate - Platelet Activation Status after Bacterial Stimulation	Plasma from Whole blood	Daily	ROh14	6	ImmPort	SDY1409	https://doi.org/10.21430/M3TSYO4T3L
E25	Immunology	Immunology E25 PL Panel X Innate - Platelet Activation Status after Bacterial Stimulation	Plasma from Whole blood	TimePoint	RAd14	5	ImmPort	SDY1409	https://doi.org/10.21430/M3TSYO4T3L
E25	Immunology	Immunology E25 PL Panel X Innate - Platelet Activation Status after Bacterial Stimulation	Plasma from Whole blood	TimePoint	RBg14	5	ImmPort	SDY1409	https://doi.org/10.21430/M3TSYO4T3L
E25	Immunology	Immunology E25 PL Panel X Innate - Platelet Activation Status after Bacterial Stimulation	Plasma from Whole blood	TimePoint	RIb13	5	ImmPort	SDY1409	https://doi.org/10.21430/M3TSYO4T3L
E25	Immunology	Immunology E25 PL Panel X Innate - Platelet Activation Status after Bacterial Stimulation	Plasma from Whole blood	TimePoint	ROc14	5	ImmPort	SDY1409	https://doi.org/10.21430/M3TSYO4T3L
E25	Immunology	Immunology E25 PL Panel X Innate - Platelet Activation Status after Bacterial Stimulation	Plasma from Whole blood	TimePoint	ROh14	5	ImmPort	SDY1409	https://doi.org/10.21430/M3TSYO4T3L
E25	Immunology	Immunology E25 WB Panel X Innate - Neutrophil and Monocyte Activation Status after Stimulation with Bacteria	Whole blood	Daily	RAd14	7	ImmPort	SDY1409	https://doi.org/10.21430/M3TSYO4T3L
E25	Immunology	Immunology E25 WB Panel X Innate - Neutrophil and Monocyte Activation Status after Stimulation with Bacteria	Whole blood	Daily	RBg14	7	ImmPort	SDY1409	https://doi.org/10.21430/M3TSYO4T3L
E25	Immunology	Immunology E25 WB Panel X Innate - Neutrophil and Monocyte Activation Status after Stimulation with Bacteria	Whole blood	Daily	RIb13	7	ImmPort	SDY1409	https://doi.org/10.21430/M3TSYO4T3L
E25	Immunology	Immunology E25 WB Panel X Innate - Neutrophil and Monocyte Activation Status after Stimulation with Bacteria	Whole blood	Daily	ROc14	7	ImmPort	SDY1409	https://doi.org/10.21430/M3TSYO4T3L
E25	Immunology	Immunology E25 WB Panel X Innate - Neutrophil and Monocyte Activation Status after Stimulation with Bacteria	Whole blood	Daily	ROh14	7	ImmPort	SDY1409	https://doi.org/10.21430/M3TSYO4T3L
E25	Immunology	Immunology E25 WB Panel X Innate - Neutrophil and Monocyte Activation Status after Stimulation with Bacteria	Whole blood	TimePoint	RAd14	10	ImmPort	SDY1409	https://doi.org/10.21430/M3TSYO4T3L
E25	Immunology	Immunology E25 WB Panel X Innate - Neutrophil and Monocyte Activation Status after Stimulation with Bacteria	Whole blood	TimePoint	RBg14	10	ImmPort	SDY1409	https://doi.org/10.21430/M3TSYO4T3L
E25	Immunology	Immunology E25 WB Panel X Innate - Neutrophil and Monocyte Activation Status after Stimulation with Bacteria	Whole blood	TimePoint	RIb13	10	ImmPort	SDY1409	https://doi.org/10.21430/M3TSYO4T3L
E25	Immunology	Immunology E25 WB Panel X Innate - Neutrophil and Monocyte Activation Status after Stimulation with Bacteria	Whole blood	TimePoint	ROc14	10	ImmPort	SDY1409	https://doi.org/10.21430/M3TSYO4T3L
E25	Immunology	Immunology E25 WB Panel X Innate - Neutrophil and Monocyte Activation Status after Stimulation with Bacteria	Whole blood	TimePoint	ROh14	10	ImmPort	SDY1409	https://doi.org/10.21430/M3TSYO4T3L
E25	Immunology	Immunology E25 PL Panel Y Innate - Platelet Activation Status after PMA Stimulation	Blood Platelet from Whole blood	TimePoint	RAd14	5	ImmPort	SDY1409	https://doi.org/10.21430/M3TSYO4T3L
E25	Immunology	Immunology E25 PL Panel Y Innate - Platelet Activation Status after PMA Stimulation	Blood Platelet from Whole blood	TimePoint	RBg14	5	ImmPort	SDY1409	https://doi.org/10.21430/M3TSYO4T3L
E25	Immunology	Immunology E25 PL Panel Y Innate - Platelet Activation Status after PMA Stimulation	Blood Platelet from Whole blood	TimePoint	RIb13	5	ImmPort	SDY1409	https://doi.org/10.21430/M3TSYO4T3L
E25	Immunology	Immunology E25 PL Panel Y Innate - Platelet Activation Status after PMA Stimulation	Blood Platelet from Whole blood	TimePoint	ROc14	5	ImmPort	SDY1409	https://doi.org/10.21430/M3TSYO4T3L
E25	Immunology	Immunology E25 PL Panel Y Innate - Platelet Activation Status after PMA Stimulation	Blood Platelet from Whole blood	TimePoint	ROh14	5	ImmPort	SDY1409	https://doi.org/10.21430/M3TSYO4T3L
E25	Immunology	Immunology E25 PL Panel Y Innate - Platelet Activation Status after PMA Stimulation	Plasma from Whole blood	Daily	RAd14	6	ImmPort	SDY1409	https://doi.org/10.21430/M3TSYO4T3L
E25	Immunology	Immunology E25 PL Panel Y Innate - Platelet Activation Status after PMA Stimulation	Plasma from Whole blood	Daily	RBg14	6	ImmPort	SDY1409	https://doi.org/10.21430/M3TSYO4T3L
E25	Immunology	Immunology E25 PL Panel Y Innate - Platelet Activation Status after PMA Stimulation	Plasma from Whole blood	Daily	RIb13	6	ImmPort	SDY1409	https://doi.org/10.21430/M3TSYO4T3L
E25	Immunology	Immunology E25 PL Panel Y Innate - Platelet Activation Status after PMA Stimulation	Plasma from Whole blood	Daily	ROc14	6	ImmPort	SDY1409	https://doi.org/10.21430/M3TSYO4T3L
E25	Immunology	Immunology E25 PL Panel Y Innate - Platelet Activation Status after PMA Stimulation	Plasma from Whole blood	Daily	ROh14	6	ImmPort	SDY1409	https://doi.org/10.21430/M3TSYO4T3L
E25	Immunology	Immunology E25 PL Panel Y Innate - Platelet Activation Status after PMA Stimulation	Plasma from Whole blood	TimePoint	RAd14	5	ImmPort	SDY1409	https://doi.org/10.21430/M3TSYO4T3L
E25	Immunology	Immunology E25 PL Panel Y Innate - Platelet Activation Status after PMA Stimulation	Plasma from Whole blood	TimePoint	RBg14	5	ImmPort	SDY1409	https://doi.org/10.21430/M3TSYO4T3L
E25	Immunology	Immunology E25 PL Panel Y Innate - Platelet Activation Status after PMA Stimulation	Plasma from Whole blood	TimePoint	RIb13	5	ImmPort	SDY1409	https://doi.org/10.21430/M3TSYO4T3L
E25	Immunology	Immunology E25 PL Panel Y Innate - Platelet Activation Status after PMA Stimulation	Plasma from Whole blood	TimePoint	ROc14	5	ImmPort	SDY1409	https://doi.org/10.21430/M3TSYO4T3L
E25	Immunology	Immunology E25 PL Panel Y Innate - Platelet Activation Status after PMA Stimulation	Plasma from Whole blood	TimePoint	ROh14	5	ImmPort	SDY1409	https://doi.org/10.21430/M3TSYO4T3L
E25	Immunology	Immunology E25 WB Panel Y Innate - Neutrophil and Monocyte Activation Status after Stimulation with PMA	Whole blood	Daily	RAd14	7	ImmPort	SDY1409	https://doi.org/10.21430/M3TSYO4T3L
E25	Immunology	Immunology E25 WB Panel Y Innate - Neutrophil and Monocyte Activation Status after Stimulation with PMA	Whole blood	Daily	RBg14	7	ImmPort	SDY1409	https://doi.org/10.21430/M3TSYO4T3L
E25	Immunology	Immunology E25 WB Panel Y Innate - Neutrophil and Monocyte Activation Status after Stimulation with PMA	Whole blood	Daily	RIb13	7	ImmPort	SDY1409	https://doi.org/10.21430/M3TSYO4T3L
E25	Immunology	Immunology E25 WB Panel Y Innate - Neutrophil and Monocyte Activation Status after Stimulation with PMA	Whole blood	Daily	ROc14	7	ImmPort	SDY1409	https://doi.org/10.21430/M3TSYO4T3L
E25	Immunology	Immunology E25 WB Panel Y Innate - Neutrophil and Monocyte Activation Status after Stimulation with PMA	Whole blood	Daily	ROh14	7	ImmPort	SDY1409	https://doi.org/10.21430/M3TSYO4T3L
E25	Immunology	Immunology E25 WB Panel Y Innate - Neutrophil and Monocyte Activation Status after Stimulation with PMA	Whole blood	TimePoint	RAd14	10	ImmPort	SDY1409	https://doi.org/10.21430/M3TSYO4T3L
E25	Immunology	Immunology E25 WB Panel Y Innate - Neutrophil and Monocyte Activation Status after Stimulation with PMA	Whole blood	TimePoint	RBg14	10	ImmPort	SDY1409	https://doi.org/10.21430/M3TSYO4T3L
E25	Immunology	Immunology E25 WB Panel Y Innate - Neutrophil and Monocyte Activation Status after Stimulation with PMA	Whole blood	TimePoint	RIb13	10	ImmPort	SDY1409	https://doi.org/10.21430/M3TSYO4T3L
E25	Immunology	Immunology E25 WB Panel Y Innate - Neutrophil and Monocyte Activation Status after Stimulation with PMA	Whole blood	TimePoint	ROc14	10	ImmPort	SDY1409	https://doi.org/10.21430/M3TSYO4T3L
E25	Immunology	Immunology E25 WB Panel Y Innate - Neutrophil and Monocyte Activation Status after Stimulation with PMA	Whole blood	TimePoint	ROh14	10	ImmPort	SDY1409	https://doi.org/10.21430/M3TSYO4T3L
E25	Immunology	Immunology E25 PL Panel Z Innate - Platelet Activation Status	Blood Platelet from Whole blood	TimePoint	RAd14	5	ImmPort	SDY1409	https://doi.org/10.21430/M3TSYO4T3L
E25	Immunology	Immunology E25 PL Panel Z Innate - Platelet Activation Status	Blood Platelet from Whole blood	TimePoint	RBg14	5	ImmPort	SDY1409	https://doi.org/10.21430/M3TSYO4T3L
E25	Immunology	Immunology E25 PL Panel Z Innate - Platelet Activation Status	Blood Platelet from Whole blood	TimePoint	RIb13	5	ImmPort	SDY1409	https://doi.org/10.21430/M3TSYO4T3L
E25	Immunology	Immunology E25 PL Panel Z Innate - Platelet Activation Status	Blood Platelet from Whole blood	TimePoint	ROc14	5	ImmPort	SDY1409	https://doi.org/10.21430/M3TSYO4T3L
E25	Immunology	Immunology E25 PL Panel Z Innate - Platelet Activation Status	Blood Platelet from Whole blood	TimePoint	ROh14	5	ImmPort	SDY1409	https://doi.org/10.21430/M3TSYO4T3L
E25	Immunology	Immunology E25 PL Panel Z Innate - Platelet Activation Status	Plasma from Whole blood	Daily	RAd14	6	ImmPort	SDY1409	https://doi.org/10.21430/M3TSYO4T3L
E25	Immunology	Immunology E25 PL Panel Z Innate - Platelet Activation Status	Plasma from Whole blood	Daily	RBg14	6	ImmPort	SDY1409	https://doi.org/10.21430/M3TSYO4T3L
E25	Immunology	Immunology E25 PL Panel Z Innate - Platelet Activation Status	Plasma from Whole blood	Daily	RIb13	6	ImmPort	SDY1409	https://doi.org/10.21430/M3TSYO4T3L
E25	Immunology	Immunology E25 PL Panel Z Innate - Platelet Activation Status	Plasma from Whole blood	Daily	ROc14	6	ImmPort	SDY1409	https://doi.org/10.21430/M3TSYO4T3L
E25	Immunology	Immunology E25 PL Panel Z Innate - Platelet Activation Status	Plasma from Whole blood	Daily	ROh14	6	ImmPort	SDY1409	https://doi.org/10.21430/M3TSYO4T3L
E25	Immunology	Immunology E25 PL Panel Z Innate - Platelet Activation Status	Plasma from Whole blood	TimePoint	RAd14	5	ImmPort	SDY1409	https://doi.org/10.21430/M3TSYO4T3L
E25	Immunology	Immunology E25 PL Panel Z Innate - Platelet Activation Status	Plasma from Whole blood	TimePoint	RBg14	5	ImmPort	SDY1409	https://doi.org/10.21430/M3TSYO4T3L
E25	Immunology	Immunology E25 PL Panel Z Innate - Platelet Activation Status	Plasma from Whole blood	TimePoint	RIb13	5	ImmPort	SDY1409	https://doi.org/10.21430/M3TSYO4T3L
E25	Immunology	Immunology E25 PL Panel Z Innate - Platelet Activation Status	Plasma from Whole blood	TimePoint	ROc14	5	ImmPort	SDY1409	https://doi.org/10.21430/M3TSYO4T3L
E25	Immunology	Immunology E25 PL Panel Z Innate - Platelet Activation Status	Plasma from Whole blood	TimePoint	ROh14	5	ImmPort	SDY1409	https://doi.org/10.21430/M3TSYO4T3L
E25	Immunology	Immunology E25 WB Panel Z Innate - Neutrophil and Monocyte Activation Status	Whole blood	Daily	RAd14	7	ImmPort	SDY1409	https://doi.org/10.21430/M3TSYO4T3L
E25	Immunology	Immunology E25 WB Panel Z Innate - Neutrophil and Monocyte Activation Status	Whole blood	Daily	RBg14	7	ImmPort	SDY1409	https://doi.org/10.21430/M3TSYO4T3L
E25	Immunology	Immunology E25 WB Panel Z Innate - Neutrophil and Monocyte Activation Status	Whole blood	Daily	RIb13	7	ImmPort	SDY1409	https://doi.org/10.21430/M3TSYO4T3L
E25	Immunology	Immunology E25 WB Panel Z Innate - Neutrophil and Monocyte Activation Status	Whole blood	Daily	ROc14	7	ImmPort	SDY1409	https://doi.org/10.21430/M3TSYO4T3L
E25	Immunology	Immunology E25 WB Panel Z Innate - Neutrophil and Monocyte Activation Status	Whole blood	Daily	ROh14	7	ImmPort	SDY1409	https://doi.org/10.21430/M3TSYO4T3L
E25	Immunology	Immunology E25 WB Panel Z Innate - Neutrophil and Monocyte Activation Status	Whole blood	TimePoint	RAd14	10	ImmPort	SDY1409	https://doi.org/10.21430/M3TSYO4T3L
E25	Immunology	Immunology E25 WB Panel Z Innate - Neutrophil and Monocyte Activation Status	Whole blood	TimePoint	RBg14	10	ImmPort	SDY1409	https://doi.org/10.21430/M3TSYO4T3L
E25	Immunology	Immunology E25 WB Panel Z Innate - Neutrophil and Monocyte Activation Status	Whole blood	TimePoint	RIb13	10	ImmPort	SDY1409	https://doi.org/10.21430/M3TSYO4T3L
E25	Immunology	Immunology E25 WB Panel Z Innate - Neutrophil and Monocyte Activation Status	Whole blood	TimePoint	ROc14	10	ImmPort	SDY1409	https://doi.org/10.21430/M3TSYO4T3L
E25	Immunology	Immunology E25 WB Panel Z Innate - Neutrophil and Monocyte Activation Status	Whole blood	TimePoint	ROh14	10	ImmPort	SDY1409	https://doi.org/10.21430/M3TSYO4T3L
E25	Immunology	Immunology E25 Panel AA Adaptive - T-Cell phenotyping panel with chemokine receptor markers	PBMC from Whole blood	TimePoint	RAd14	5	ImmPort	SDY1409	https://doi.org/10.21430/M3TSYO4T3L
E25	Immunology	Immunology E25 Panel AA Adaptive - T-Cell phenotyping panel with chemokine receptor markers	PBMC from Whole blood	TimePoint	RBg14	5	ImmPort	SDY1409	https://doi.org/10.21430/M3TSYO4T3L
E25	Immunology	Immunology E25 Panel AA Adaptive - T-Cell phenotyping panel with chemokine receptor markers	PBMC from Whole blood	TimePoint	RIb13	5	ImmPort	SDY1409	https://doi.org/10.21430/M3TSYO4T3L
E25	Immunology	Immunology E25 Panel AA Adaptive - T-Cell phenotyping panel with chemokine receptor markers	PBMC from Whole blood	TimePoint	ROc14	5	ImmPort	SDY1409	https://doi.org/10.21430/M3TSYO4T3L
E25	Immunology	Immunology E25 Panel AA Adaptive - T-Cell phenotyping panel with chemokine receptor markers	PBMC from Whole blood	TimePoint	ROh14	5	ImmPort	SDY1409	https://doi.org/10.21430/M3TSYO4T3L
E25	Immunology	Immunology E25 Panel AD Adaptive - B-Cell Immunoglobulin	PBMC from Whole blood	TimePoint	RAd14	5	ImmPort	SDY1409	https://doi.org/10.21430/M3TSYO4T3L
E25	Immunology	Immunology E25 Panel AD Adaptive - B-Cell Immunoglobulin	PBMC from Whole blood	TimePoint	RBg14	5	ImmPort	SDY1409	https://doi.org/10.21430/M3TSYO4T3L
E25	Immunology	Immunology E25 Panel AD Adaptive - B-Cell Immunoglobulin	PBMC from Whole blood	TimePoint	RIb13	5	ImmPort	SDY1409	https://doi.org/10.21430/M3TSYO4T3L
E25	Immunology	Immunology E25 Panel AD Adaptive - B-Cell Immunoglobulin	PBMC from Whole blood	TimePoint	ROc14	5	ImmPort	SDY1409	https://doi.org/10.21430/M3TSYO4T3L
E25	Immunology	Immunology E25 Panel AD Adaptive - B-Cell Immunoglobulin	PBMC from Whole blood	TimePoint	ROh14	5	ImmPort	SDY1409	https://doi.org/10.21430/M3TSYO4T3L
E25	Immunology	Immunology E25 Panel AE Adaptive - B-Cell Proliferation and Apoptosis	PBMC from Whole blood	TimePoint	RAd14	5	ImmPort	SDY1409	https://doi.org/10.21430/M3TSYO4T3L
E25	Immunology	Immunology E25 Panel AE Adaptive - B-Cell Proliferation and Apoptosis	PBMC from Whole blood	TimePoint	RBg14	5	ImmPort	SDY1409	https://doi.org/10.21430/M3TSYO4T3L
E25	Immunology	Immunology E25 Panel AE Adaptive - B-Cell Proliferation and Apoptosis	PBMC from Whole blood	TimePoint	RIb13	5	ImmPort	SDY1409	https://doi.org/10.21430/M3TSYO4T3L
E25	Immunology	Immunology E25 Panel AE Adaptive - B-Cell Proliferation and Apoptosis	PBMC from Whole blood	TimePoint	ROc14	5	ImmPort	SDY1409	https://doi.org/10.21430/M3TSYO4T3L
E25	Immunology	Immunology E25 Panel AE Adaptive - B-Cell Proliferation and Apoptosis	PBMC from Whole blood	TimePoint	ROh14	5	ImmPort	SDY1409	https://doi.org/10.21430/M3TSYO4T3L
E25	Immunology	Immunology E25 WB Panel C Adaptive - Monocyte and Dendritic Cell Subset Phenotpying and Co-stimulatory Ability	Whole blood	TimePoint	RAd14	5	ImmPort	SDY1409	https://doi.org/10.21430/M3TSYO4T3L
E25	Immunology	Immunology E25 WB Panel C Adaptive - Monocyte and Dendritic Cell Subset Phenotpying and Co-stimulatory Ability	Whole blood	TimePoint	RBg14	5	ImmPort	SDY1409	https://doi.org/10.21430/M3TSYO4T3L
E25	Immunology	Immunology E25 WB Panel C Adaptive - Monocyte and Dendritic Cell Subset Phenotpying and Co-stimulatory Ability	Whole blood	TimePoint	RIb13	5	ImmPort	SDY1409	https://doi.org/10.21430/M3TSYO4T3L
E25	Immunology	Immunology E25 WB Panel C Adaptive - Monocyte and Dendritic Cell Subset Phenotpying and Co-stimulatory Ability	Whole blood	TimePoint	ROc14	5	ImmPort	SDY1409	https://doi.org/10.21430/M3TSYO4T3L
E25	Immunology	Immunology E25 WB Panel C Adaptive - Monocyte and Dendritic Cell Subset Phenotpying and Co-stimulatory Ability	Whole blood	TimePoint	ROh14	5	ImmPort	SDY1409	https://doi.org/10.21430/M3TSYO4T3L
E25	Immunology	Immunology E25 WB Panel D Adaptive - Monocyte and Dendritic Cell Subset Phenotpying and Co-stimulatory Ability (Isotype Control for Co-stimulatory Molecules)	Whole blood	TimePoint	RAd14	5	ImmPort	SDY1409	https://doi.org/10.21430/M3TSYO4T3L
E25	Immunology	Immunology E25 WB Panel D Adaptive - Monocyte and Dendritic Cell Subset Phenotpying and Co-stimulatory Ability (Isotype Control for Co-stimulatory Molecules)	Whole blood	TimePoint	RBg14	5	ImmPort	SDY1409	https://doi.org/10.21430/M3TSYO4T3L
E25	Immunology	Immunology E25 WB Panel D Adaptive - Monocyte and Dendritic Cell Subset Phenotpying and Co-stimulatory Ability (Isotype Control for Co-stimulatory Molecules)	Whole blood	TimePoint	RIb13	5	ImmPort	SDY1409	https://doi.org/10.21430/M3TSYO4T3L
E25	Immunology	Immunology E25 WB Panel D Adaptive - Monocyte and Dendritic Cell Subset Phenotpying and Co-stimulatory Ability (Isotype Control for Co-stimulatory Molecules)	Whole blood	TimePoint	ROc14	5	ImmPort	SDY1409	https://doi.org/10.21430/M3TSYO4T3L
E25	Immunology	Immunology E25 WB Panel D Adaptive - Monocyte and Dendritic Cell Subset Phenotpying and Co-stimulatory Ability (Isotype Control for Co-stimulatory Molecules)	Whole blood	TimePoint	ROh14	5	ImmPort	SDY1409	https://doi.org/10.21430/M3TSYO4T3L
E25	Immunology	Immunology E25 Panel N Adaptive - T-Cell Proliferation and Apoptosis	PBMC from Whole blood	TimePoint	RAd14	5	ImmPort	SDY1409	https://doi.org/10.21430/M3TSYO4T3L
E25	Immunology	Immunology E25 Panel N Adaptive - T-Cell Proliferation and Apoptosis	PBMC from Whole blood	TimePoint	RBg14	5	ImmPort	SDY1409	https://doi.org/10.21430/M3TSYO4T3L
E25	Immunology	Immunology E25 Panel N Adaptive - T-Cell Proliferation and Apoptosis	PBMC from Whole blood	TimePoint	RIb13	5	ImmPort	SDY1409	https://doi.org/10.21430/M3TSYO4T3L
E25	Immunology	Immunology E25 Panel N Adaptive - T-Cell Proliferation and Apoptosis	PBMC from Whole blood	TimePoint	ROc14	5	ImmPort	SDY1409	https://doi.org/10.21430/M3TSYO4T3L
E25	Immunology	Immunology E25 Panel N Adaptive - T-Cell Proliferation and Apoptosis	PBMC from Whole blood	TimePoint	ROh14	5	ImmPort	SDY1409	https://doi.org/10.21430/M3TSYO4T3L
E25	Immunology	Immunology E25 Panel S Adaptive - T-Cell Trafficking Panel, Chemokines Production	PBMC from Whole blood	TimePoint	RAd14	5	ImmPort	SDY1409	https://doi.org/10.21430/M3TSYO4T3L
E25	Immunology	Immunology E25 Panel S Adaptive - T-Cell Trafficking Panel, Chemokines Production	PBMC from Whole blood	TimePoint	RBg14	5	ImmPort	SDY1409	https://doi.org/10.21430/M3TSYO4T3L
E25	Immunology	Immunology E25 Panel S Adaptive - T-Cell Trafficking Panel, Chemokines Production	PBMC from Whole blood	TimePoint	RIb13	5	ImmPort	SDY1409	https://doi.org/10.21430/M3TSYO4T3L
E25	Immunology	Immunology E25 Panel S Adaptive - T-Cell Trafficking Panel, Chemokines Production	PBMC from Whole blood	TimePoint	ROc14	5	ImmPort	SDY1409	https://doi.org/10.21430/M3TSYO4T3L
E25	Immunology	Immunology E25 Panel S Adaptive - T-Cell Trafficking Panel, Chemokines Production	PBMC from Whole blood	TimePoint	ROh14	5	ImmPort	SDY1409	https://doi.org/10.21430/M3TSYO4T3L
E25	Lipidomics	E25 Whole Blood Relative Quantification of Lipids QC Normalized Results	Blood Pellet from Whole blood	TimePoint	RAd14	5	MaSSIVE	MSV000081138	https://doi.org/doi:10.25345/C5504K
E25	Lipidomics	E25 Whole Blood Relative Quantification of Lipids QC Normalized Results	Blood Pellet from Whole blood	TimePoint	RBg14	5	MaSSIVE	MSV000081138	https://doi.org/doi:10.25345/C5504K
E25	Lipidomics	E25 Whole Blood Relative Quantification of Lipids QC Normalized Results	Blood Pellet from Whole blood	TimePoint	RIb13	5	MaSSIVE	MSV000081138	https://doi.org/doi:10.25345/C5504K
E25	Lipidomics	E25 Whole Blood Relative Quantification of Lipids QC Normalized Results	Blood Pellet from Whole blood	TimePoint	ROc14	5	MaSSIVE	MSV000081138	https://doi.org/doi:10.25345/C5504K
E25	Lipidomics	E25 Whole Blood Relative Quantification of Lipids QC Normalized Results	Blood Pellet from Whole blood	TimePoint	ROh14	5	MaSSIVE	MSV000081138	https://doi.org/doi:10.25345/C5504K
